# Supplementary material for: Nitrogen-driven stem elongation in poplar is linked with wood modification and gene clusters for stress, photosynthesis and cell wall formation
Source: BMC Plant Biol. 2014 Dec 30;14:391. doi: 10.1186/s12870-014-0391-3 (PMC4302602; doi:10.1186/s12870-014-0391-3)
Supplement: Additional file 1: Table S1. — N responsive gene list for the elongation zone. [file 12870_2014_391_MOESM1_ESM.xlsx]

## Sheet: N responsive gene list
Supplementary Table S1. N responsive gene list for the elongation zone.
PtpAffx. ID	raw p value	ajusted p value	LOG2(FC)	v3Best.Gene.Model	v2Best.Gene.Model	TAIR10	Mapman bin name (TAIR10)
PtpAffx.225372.1.S1_at	0.0571923	0.0315007	-1.30074	Potri.018G004100	POPTR_0018s03880	AT5G65940	amino acid metabolism.degradation.aromatic aa.tryptophan
PtpAffx.120304.1.S1_s_at	0.0467128	0.0301766	1.32914	Potri.006G134200	POPTR_0006s13640	AT4G33150	amino acid metabolism.degradation.aspartate family.lysine
PtpAffx.95066.1.A1_s_at	0.011913	0.0256506	-1.69446	Potri.014G135500	POPTR_0014s13020	AT3G06350	amino acid metabolism.synthesis.aromatic aa.chorismate.dehydroquinate/shikimate dehydrogenase
PtpAffx.209285.1.S1_at	0.0367771	0.0286201	1.35981	Potri.010G190600	POPTR_0010s19790	AT5G05730	amino acid metabolism.synthesis.aromatic aa.tryptophan.anthranilate synthase
PtpAffx.54448.1.A1_at	0.0579832	0.0315229	-1.23644	Potri.012G145600	POPTR_0012s12780	AT1G07780	amino acid metabolism.synthesis.aromatic aa.tryptophan.phosphoribosyanthranilate isomerase
PtpAffx.61105.1.S1_at	0.070786	0.0337552	-1.17317	Potri.017G109600	POPTR_0017s14220	AT5G38530	amino acid metabolism.synthesis.aromatic aa.tryptophan.tryptophan synthase
PtpAffx.17557.1.S1_a_at	0.0375185	0.0288222	1.40381	Potri.008G074500	POPTR_0008s07440	AT5G34930	amino acid metabolism.synthesis.aromatic aa.tyrosine.arogenate dehydrogenase & prephenate dehydrogenase
PtpAffx.208862.1.S1_s_at	0.02348	0.0271371	-1.68671	Potri.010G105300	POPTR_0010s11570	AT1G14810	amino acid metabolism.synthesis.aspartate family.misc.homoserine.aspartate semialdehyde dehydrogenase
PtpAffx.208081.1.S1_x_at	0.148196	0.049891	-0.957021	Potri.008G135700	POPTR_0008s13510	AT1G14810	amino acid metabolism.synthesis.aspartate family.misc.homoserine.aspartate semialdehyde dehydrogenase
PtpAffx.60077.1.S1_at	0.0388038	0.0290479	1.28206	Potri.006G118400	POPTR_0006s11980	AT3G10050	amino acid metabolism.synthesis.branched chain group.isoleucine specific.threonine ammonia-lyase
Ptp.7834.1.S1_s_at	0.0510628	0.030572	1.322	Potri.006G118400	POPTR_0006s11980	AT3G10050	amino acid metabolism.synthesis.branched chain group.isoleucine specific.threonine ammonia-lyase
PtpAffx.72950.1.S1_at	0.0665843	0.032858	-1.17701	Potri.006G020900	POPTR_0006s02170	AT3G22200	amino acid metabolism.synthesis.central amino acid metabolism.GABA.GABA transaminase
Ptp.1440.1.A1_s_at	0.0565002	0.0313586	-1.20051	Potri.007G131300	POPTR_0007s01700	AT2G31350	Biodegradation of Xenobiotics.hydroxyacylglutathione hydrolase
PtpAffx.80854.1.S1_s_at	0.0477509	0.0302923	1.24426	Potri.014G161300	POPTR_0014s15960	AT5G14780	C1-metabolism.formate dehydrogenase
Ptp.6213.1.S1_at	0.0494315	0.03055	-1.25501	Potri.008G002900	POPTR_0008s00350	AT4G37930	C1-metabolism.glycine hydroxymethyltransferase
Ptp.6213.1.S1_x_at	0.0462679	0.0301136	-1.24845	Potri.008G002900	POPTR_0008s00350	AT4G37930	C1-metabolism.glycine hydroxymethyltransferase
PtpAffx.30187.2.S1_at	0.0521008	0.0307469	1.25318	Potri.012G097000	POPTR_0012s09900	AT3G48530	cell wall.cell wall proteins
PtpAffx.249.461.S1_s_at	0.0701434	0.0336338	1.26012	Potri.001G320800	POPTR_0001s32800	AT5G03170	cell wall.cell wall proteins.AGPs
PtpAffx.5437.1.A1_s_at	0.0293623	0.0277757	1.37608	Potri.015G129400	POPTR_0015s14570	AT5G03170	cell wall.cell wall proteins.AGPs
PtpAffx.25139.1.A1_s_at	0.0554622	0.0311817	1.39268	Potri.006G129200	POPTR_0006s13120	AT5G03170	cell wall.cell wall proteins.AGPs
PtpAffx.25139.1.A1_at	0.0177459	0.0267468	1.75373	Potri.006G129200	POPTR_0006s13120	AT5G03170	cell wall.cell wall proteins.AGPs
PtpAffx.5156.1.A1_at	0.0630746	0.0324321	-1.17188	Potri.014G135100	POPTR_0014s12960	AT2G47930	cell wall.cell wall proteins.AGPs
PtpAffx.222983.1.S1_at	0.00879881	0.0250921	-1.77886	Potri.008G211800	POPTR_0008s23160	AT2G42800	cell wall.cell wall proteins.LRR
PtpAffx.215408.1.S1_s_at	0.0214533	0.0270272	-1.45181	Potri.008G211800	POPTR_0008s23160	AT2G42800	cell wall.cell wall proteins.LRR
PtpAffx.102330.1.A1_s_at	0.0597627	0.0318638	1.24602	Potri.008G026400	POPTR_0008s02650	AT5G03760	cell wall.cellulose synthesis
Ptp.2713.1.S1_at	0.0546218	0.0310874	1.25446	Potri.011G069600	POPTR_0011s07040	AT4G18780	cell wall.cellulose synthesis.cellulose synthase
PtpAffx.14026.1.S1_s_at	0.0560554	0.0312718	1.26935	Potri.011G069600	POPTR_0011s07040	AT4G18780	cell wall.cellulose synthesis.cellulose synthase
PtpAffx.14026.2.A1_s_at	0.0183885	0.0267838	1.75408	Potri.004G059600	POPTR_0004s05830	AT4G18780	cell wall.cellulose synthesis.cellulose synthase
Ptp.3087.1.S1_at	0.0203164	0.026926	1.56365	Potri.006G181900	POPTR_0006s19580	AT5G17420	cell wall.cellulose synthesis.cellulose synthase
PtpAffx.5943.1.A1_at	0.0201681	0.026926	1.66123	Potri.006G181900	POPTR_0006s19580	AT5G17420	cell wall.cellulose synthesis.cellulose synthase
PtpAffx.7454.1.S1_s_at	0.00420168	0.0221833	2.06795	Potri.018G103900	POPTR_0018s11290	AT5G17420	cell wall.cellulose synthesis.cellulose synthase
Ptp.666.1.S1_at	0.00434998	0.0221833	2.04346	Potri.002G257900	POPTR_0002s25970	AT5G44030	cell wall.cellulose synthesis.cellulose synthase
PtpAffx.249.472.S1_s_at	0.00271873	0.0220061	2.31126	Potri.015G060100	POPTR_0015s07110	AT5G15630	cell wall.cellulose synthesis.COBRA
Ptp.4.1.A1_a_at	0.00929313	0.0253106	1.7728	Potri.015G060000	POPTR_0015s07110	AT5G60920	cell wall.cellulose synthesis.COBRA
PtpAffx.99113.1.S1_s_at	0.127583	0.045796	-0.993693	Potri.009G153900	POPTR_0009s15590	AT5G20950	cell wall.degradation.cellulases and beta -1,4-glucanases
PtpAffx.83041.1.A1_s_at	0.012259	0.0256506	2.06708	Potri.010G141400	POPTR_0010s15130	AT5G49360	cell wall.degradation.mannan-xylose-arabinose-fucose
PtpAffx.209038.1.S1_at	0.0036085	0.0220061	2.41695	Potri.010G141400	POPTR_0010s15130	AT5G49360	cell wall.degradation.mannan-xylose-arabinose-fucose
PtpAffx.209038.1.S1_s_at	0.0017301	0.021427	3.00316	Potri.010G141400	POPTR_0010s15130	AT5G49360	cell wall.degradation.mannan-xylose-arabinose-fucose
PtpAffx.120767.1.A1_at	0.0103312	0.0253994	-1.68443	Potri.008G100500	POPTR_0008s09990	AT1G48100	cell wall.degradation.pectate lyases and polygalacturonases
PtpAffx.76062.1.A1_s_at	0.0805734	0.0357336	-1.18529	Potri.010G152000	POPTR_0010s16180	AT1G48100	cell wall.degradation.pectate lyases and polygalacturonases
Ptp.1677.1.A1_at	0.0434503	0.0297072	-1.28046	Potri.008G211500	POPTR_0008s23190	AT3G16850	cell wall.degradation.pectate lyases and polygalacturonases
Ptp.4652.1.S1_s_at	0.0369254	0.0286201	-1.27299	Potri.001G339500	POPTR_0001s35960	AT3G27400	cell wall.degradation.pectate lyases and polygalacturonases
Ptp.5654.1.S1_s_at	0.066436	0.0328368	-1.21824	Potri.003G175900	POPTR_0003s17450	AT4G13710	cell wall.degradation.pectate lyases and polygalacturonases
PtpAffx.56447.1.A1_s_at	0.131191	0.0464602	-1.03676	Potri.014G178100	POPTR_0014s17620	AT4G13710	cell wall.degradation.pectate lyases and polygalacturonases
PtpAffx.115155.2.S1_a_at	0.130153	0.0463577	-1.03381	Potri.001G100000	POPTR_0001s09790	AT4G23500	cell wall.degradation.pectate lyases and polygalacturonases
PtpAffx.159819.1.A1_a_at	0.140583	0.0486511	-1.00816	Potri.019G049800	POPTR_0019s07650	AT5G16890	cell wall.hemicellulose synthesis
Ptp.5496.1.S1_at	0.00484429	0.0225667	1.96712	Potri.006G131000	POPTR_0006s13320	AT2G37090	cell wall.hemicellulose synthesis.glucuronoxylan
Ptp.274.1.S1_at	0.00711814	0.0242952	2.23289	Potri.016G086400	POPTR_0016s08770	AT2G37090	cell wall.hemicellulose synthesis.glucuronoxylan
PtpAffx.29241.1.A1_at	0.00751359	0.0246014	1.85149	Potri.011G132600	POPTR_0011s13600	AT5G54690	cell wall.hemicellulose synthesis.glucuronoxylan
Ptp.3050.1.S1_s_at	0.0580326	0.0315229	1.50465	Potri.014G115000	POPTR_0014s11030	AT1G10550	cell wall.modification
PtpAffx.88446.1.A1_at	0.0274345	0.0275773	1.38985	Potri.013G060800	POPTR_0013s05730	AT2G03090	cell wall.modification
PtpAffx.56651.1.A1_at	0.00662383	0.0242952	2.0917	Potri.005G201200	POPTR_0005s22300	AT4G14130	cell wall.modification
PtpAffx.84718.1.S1_s_at	0.0307464	0.0279059	1.64737	Potri.018G095100	POPTR_0018s10320	AT4G25810	cell wall.modification
Ptp.7376.1.S1_a_at	0.00410282	0.0221833	2.80736	Potri.018G095200	POPTR_0018s10330	AT4G25810	cell wall.modification
PtpAffx.132592.1.S1_at	0.0687593	0.0333389	1.20029	Potri.009G141400	POPTR_0009s14350	AT4G38400	cell wall.modification
PtpAffx.140479.1.A1_at	0.0398913	0.029059	1.28022	Potri.006G252200	POPTR_0006s26840	AT2G18660	cell wall.modification
Ptp.3948.1.S1_at	0.0160652	0.026705	1.95415	Potri.013G005700	POPTR_0013s00710	AT4G25810	cell wall.modification
PtpAffx.102427.1.A1_s_at	0.0139891	0.0263432	2.31998	Potri.013G005700	POPTR_0013s00710	AT4G25810	cell wall.modification
PtpAffx.102427.1.A1_at	0.0141869	0.0263929	2.34074	Potri.013G005700	POPTR_0013s00710	AT4G25810	cell wall.modification
PtpAffx.137964.1.S1_s_at	0.0820069	0.0359714	-1.11344	Potri.013G000900	POPTR_0013s00280	AT3G05910	cell wall.pectin*esterases.acetyl esterase
PtpAffx.22569.1.S1_at	0.0171527	0.0267458	-1.62351	Potri.018G051400	POPTR_0018s05350	AT3G14310	cell wall.pectin*esterases.PME
PtpAffx.9932.3.S1_a_at	0.023826	0.0271664	1.30971	Potri.003G072800	POPTR_0003s07040	AT3G14310	cell wall.pectin*esterases.PME
PtpAffx.11747.2.A1_a_at	0.0182897	0.0267838	1.67157	Potri.011G025400	POPTR_0011s00480	AT1G11580	cell wall.pectin*esterases.PME
Ptp.7167.1.S1_s_at	0.00232328	0.0218391	2.20778	Potri.011G025400	POPTR_0011s00480	AT1G11580	cell wall.pectin*esterases.PME
PtpAffx.11747.1.S1_at	0.00227385	0.0218391	2.27921	Potri.011G025400	POPTR_0011s00480	AT1G11580	cell wall.pectin*esterases.PME
Ptp.4202.1.S1_s_at	0.0659417	0.0328368	-1.16295	Potri.015G110700	POPTR_0015s12220	AT1G69940	cell wall.pectin*esterases.PME
PtpAffx.219722.1.S1_at	0.0860109	0.0366959	1.28385	Potri.006G135100	POPTR_0006s13740	AT5G20860	cell wall.pectin*esterases.PME
PtpAffx.212002.1.S1_at	0.0296589	0.0278505	-1.4464	Potri.014G189600	POPTR_0014s19050	AT5G01630	cell.cycle
PtpAffx.107722.1.A1_at	0.018784	0.0267838	-1.48937	Potri.012G076100	POPTR_0012s07780	AT5G50110	cell.cycle
PtpAffx.128061.1.A1_at	0.15047	0.0502495	-1.00827	Potri.001G055100	POPTR_0001s13960	AT1G27920	cell.organisation
Ptp.2099.1.S1_s_at	0.0279288	0.0276888	1.45576	Potri.008G094700	POPTR_0008s09430	AT3G27960	cell.organisation
Ptp.4760.1.S1_s_at	0.0394958	0.029059	1.50964	Potri.008G094700	POPTR_0008s09430	AT3G27960	cell.organisation
PtpAffx.104205.1.A1_at	0.0875927	0.0370748	-1.17053	Potri.010G213900	POPTR_0010s22080	AT1G07820	cell.organisation
PtpAffx.201859.1.S1_at	0.0959466	0.0390385	1.12223	Potri.002G081300	POPTR_0002s08180	AT1G21730	cell.organisation
PtpAffx.208318.1.S1_s_at	0.164854	0.053664	-1.06299	Potri.008G192900	POPTR_0008s19720	AT1G70140	cell.organisation
PtpAffx.14340.3.S1_a_at	0.1435	0.0492499	-0.988426	Potri.009G030000	POPTR_0009s03530	AT2G28840	cell.organisation
PtpAffx.135376.1.S1_at	0.0450321	0.0299386	1.36384	Potri.001G024800	POPTR_0001s06210	AT2G38760	cell.organisation
PtpAffx.82154.1.A1_s_at	0.0735047	0.0344454	1.25442	Potri.006G214500	POPTR_0006s23100	AT3G09550	cell.organisation
PtpAffx.37336.1.A1_at	0.0320316	0.0279059	1.47596	Potri.006G214500	POPTR_0006s23100	AT3G09550	cell.organisation
PtpAffx.24709.1.A1_at	0.0509639	0.030572	-1.26836	Potri.010G153000	POPTR_0010s16280	AT3G17360	cell.organisation
PtpAffx.201480.1.S1_at	0.0706871	0.0337452	-1.15673	Potri.001G467600	POPTR_0001s47180	AT3G44730	cell.organisation
Ptp.4823.1.S1_at	0.0177954	0.0267468	1.66654	Potri.011G126400	POPTR_0011s12700	AT4G27360	cell.organisation
PtpAffx.48900.1.A1_at	0.0819575	0.0359714	1.12633	Potri.013G086600	POPTR_0013s08440	AT5G16490	cell.vesicle transport
PtpAffx.7814.3.A1_a_at	0.0889768	0.037378	-1.25169	Potri.001G152100	POPTR_0001s15220	AT5G47180	cell.vesicle transport
PtpAffx.202231.1.S1_at	0.0817598	0.0359435	1.12755	Potri.002G164600	POPTR_0002s16610	AT2G46110	Co-factor and vitamine metabolism.pantothenate.3-methyl-2-oxobutanoate hydroxymethyltransferase (KPHMT,PANB)
PtpAffx.200804.1.S1_at	0.0738013	0.0345097	-1.28335	Potri.001G234900	POPTR_0001s24160	AT5G59750	Co-factor and vitamine metabolism.riboflavin.GTP cyclohydrolase II
Ptp.4820.1.S1_x_at	0.0191794	0.026926	-1.43979	Potri.001G249200	BP933342	AT2G29630	Co-factor and vitamine metabolism.thiamine
PtpAffx.100195.2.S1_s_at	0.0325754	0.0279059	-1.38	Potri.001G249200	POPTR_0001s25630	AT2G29630	Co-factor and vitamine metabolism.thiamine
PtpAffx.100195.1.S1_a_at	0.118833	0.0437271	-1.07191	Potri.001G249200	POPTR_0001s25630	AT2G29630	Co-factor and vitamine metabolism.thiamine
Ptp.5282.1.A1_s_at	0.0106772	0.0254298	-1.72433	Potri.015G102600	POPTR_0004s01990	AT5G54770	Co-factor and vitamine metabolism.thiamine
PtpAffx.4545.1.S1_at	0.117499	0.0435127	1.08456	Potri.001G289200	POPTR_0001s29620	AT1G50030	development.multitarget.target of rapamycin
PtpAffx.200236.1.S1_at	0.0856154	0.0366626	-1.12261	Potri.001G058600	POPTR_0001s13630	AT5G50670	development.squamosa promoter binding like (SPL)
PtpAffx.203420.1.S1_s_at	0.0947108	0.0388035	-1.10214	Potri.003G169400	POPTR_0003s16780	AT5G50670	development.squamosa promoter binding like (SPL)
PtpAffx.200421.1.S1_at	0.0622837	0.0322172	-1.28159	Potri.001G103300	POPTR_0001s09480	AT1G63680	development.unspecified
PtpAffx.47049.1.A1_s_at	0.0459713	0.030056	-1.23021	Potri.018G028500	POPTR_0018s01630	AT3G47650	development.unspecified
Ptp.6220.1.A1_a_at	0.0201186	0.026926	-1.53672	Potri.002G092900	POPTR_0002s09350	AT1G78020	development.unspecified
PtpAffx.8428.1.S1_at	0.0907069	0.0379157	1.14567	Potri.016G071600	POPTR_0016s07230	AT2G35980	development.unspecified
Ptp.3332.1.S1_at	0.0121107	0.0256506	1.68483	Potri.006G204300	POPTR_0006s22070	AT2G35980	development.unspecified
PtpAffx.368.1.A1_at	0.00153238	0.021427	2.71166	Potri.006G042200	POPTR_0006s04060	AT2G41380	development.unspecified
PtpAffx.80953.1.A1_at	0.0567968	0.0313899	1.28246	Potri.005G066200	POPTR_0005s06730	AT5G10830	development.unspecified
PtpAffx.221650.1.S1_at	0.130549	0.0464018	-1.01845	Potri.013G115000	POPTR_0013s11940	AT1G34340	development.unspecified
PtpAffx.207391.1.S1_at	0.0998023	0.0396527	-1.11473	Potri.007G017800	POPTR_0007s13580	AT1G75500	development.unspecified
PtpAffx.201591.1.S1_at	0.0378151	0.0288325	-1.36791	Potri.002G018800	POPTR_0002s02030	AT1G75900	development.unspecified
PtpAffx.205873.1.S1_at	0.144241	0.049387	-0.99383	Potri.005G251700	POPTR_0005s27310	AT1G76350	development.unspecified
PtpAffx.77111.1.S1_at	0.0128028	0.0257703	-1.64181	Potri.005G078600	POPTR_0005s08040	AT1G78020	development.unspecified
PtpAffx.6692.8.S1_at	0.0972318	0.0393394	1.08181	Potri.009G133500	POPTR_0009s13600	AT2G17840	development.unspecified
PtpAffx.51972.1.S1_s_at	0.113495	0.0425207	-1.05536	Potri.018G034700	POPTR_0018s01050	AT2G25660	development.unspecified
PtpAffx.219770.1.S1_at	0.0228868	0.0271176	-1.54383	Potri.006G125600	POPTR_0006s12750	AT2G36985	development.unspecified
PtpAffx.206225.1.S1_at	0.0199703	0.026926	-1.60073	Potri.006G082700	POPTR_0006s08270	AT2G37460	development.unspecified
Ptp.2629.1.S1_s_at	0.0152743	0.0265327	-1.54476	Potri.005G211500	POPTR_0005s23310	AT3G22550	development.unspecified
Ptp.7317.1.S1_at	0.0223925	0.0270374	-1.4591	Potri.005G211500	CV242794	AT3G22550	development.unspecified
PtpAffx.112794.1.A1_at	0.00341078	0.0220061	2.19388	Potri.014G019300	POPTR_0014s01950	AT4G24220	development.unspecified
PtpAffx.152677.1.S1_s_at	0.154128	0.0511557	-0.964514	Potri.015G028900	POPTR_0015s05560	AT4G27760	development.unspecified
Ptp.3703.1.S1_s_at	0.0258527	0.0274598	-1.39113	Potri.013G145400	POPTR_0013s14170	AT4G28190	development.unspecified
PtpAffx.5843.1.S1_at	0.104053	0.0404156	-1.10212	Potri.006G180300	POPTR_0006s19400	AT4G30840	development.unspecified
PtpAffx.223199.1.S1_s_at	0.00143351	0.021427	2.4615	Potri.004G173400	POPTR_0004s17910	AT4G34950	development.unspecified
PtpAffx.9509.1.A1_s_at	0.00128522	0.021427	2.61817	Potri.004G173400	POPTR_0004s17910	AT4G34950	development.unspecified
PtpAffx.146787.1.A1_at	0.0816609	0.0359365	1.33744	Potri.006G209200	POPTR_0006s22580	AT5G22380	development.unspecified
PtpAffx.206963.1.S1_at	0.00968858	0.0253676	-2.02377	Potri.007G127700	POPTR_0007s02050	AT5G39820	development.unspecified
PtpAffx.225438.1.S1_at	0.0930796	0.0383892	-1.2156	Potri.012G116000	POPTR_0012s11650	AT5G45160	development.unspecified
PtpAffx.212864.1.S1_at	0.0199209	0.026926	-1.56237	Potri.015G093600	POPTR_0015s10570	AT5G63420	development.unspecified
PtpAffx.205458.1.S1_at	0.102323	0.0402121	-1.07469	Potri.005G160700	POPTR_0005s17480	AT5G65380	development.unspecified
Ptp.6264.1.S1_s_at	0.0641621	0.0326793	1.1605	Potri.004G073000	POPTR_0004s07140	AT1G01490	DNA.repair
PtpAffx.454.12.S1_s_at	0.0951557	0.0389122	1.16414	Potri.017G147200	POPTR_0017s01120	AT1G01490	DNA.repair
PtpAffx.454.21.A1_at	0.0934256	0.0384953	1.23068	Potri.017G147200	POPTR_0017s01120	AT1G01490	DNA.repair
PtpAffx.209826.1.S1_at	0.149876	0.05009	-1.02113	Potri.011G089500	POPTR_0011s09190	AT3G20475	DNA.repair
PtpAffx.134134.1.A1_at	0.0708848	0.0337652	-1.20662	Potri.014G130800	POPTR_0014s12530	AT4G02460	DNA.repair
PtpAffx.203141.1.S1_at	0.071824	0.0339514	-1.21476	Potri.003G106000	POPTR_0003s10520	AT1G31500	DNA.synthesis/chromatin structure
PtpAffx.208324.1.S1_at	0.0248641	0.0272123	-1.45728	Potri.008G193800	POPTR_0008s19830	AT1G59990	DNA.synthesis/chromatin structure
PtpAffx.43563.1.A1_s_at	0.0287692	0.0277652	-1.34743	Potri.008G193800	POPTR_0008s19830	AT1G59990	DNA.synthesis/chromatin structure
PtpAffx.126496.1.S1_at	0.0804745	0.0357336	-1.27173	Potri.008G193800	POPTR_0008s19830	AT1G59990	DNA.synthesis/chromatin structure
Ptp.3849.1.S1_s_at	0.0360356	0.0284913	-1.28756	Potri.015G057300	POPTR_0015s06800	AT5G08020	DNA.synthesis/chromatin structure
PtpAffx.207264.1.S1_at	0.0352447	0.0283441	-1.31423	Potri.007G045300	POPTR_0007s10880	AT5G67100	DNA.synthesis/chromatin structure
PtpAffx.132026.1.A1_s_at	0.0483935	0.0303136	-1.22231	Potri.007G045300	POPTR_0007s10880	AT5G67100	DNA.synthesis/chromatin structure
PtpAffx.163478.1.S1_at	0.0233811	0.0271371	-1.70227	Potri.010G094800	POPTR_0010s10490	AT1G10520	DNA.synthesis/chromatin structure
PtpAffx.222049.1.S1_s_at	0.133169	0.0469685	-0.994375	Potri.002G008700	POPTR_0002s00970	AT1G20720	DNA.synthesis/chromatin structure
PtpAffx.209796.1.S1_at	0.141918	0.048823	-1.06947	Potri.011G077000	POPTR_0011s03040	AT1G29630	DNA.synthesis/chromatin structure
PtpAffx.224001.1.S1_s_at	0.0666337	0.032858	1.15881	Potri.008G143400	POPTR_0008s14250	AT1G65810	DNA.synthesis/chromatin structure
PtpAffx.212212.1.S1_at	0.109886	0.041673	-1.109	Potri.019G033200	POPTR_0019s04880	AT2G23840	DNA.synthesis/chromatin structure
PtpAffx.205190.1.S1_at	0.107909	0.0411029	1.05188	Potri.005G078000	POPTR_0005s07970	AT5G65090	DNA.synthesis/chromatin structure
PtpAffx.58805.1.A1_s_at	0.0456747	0.0299848	-1.26894	Potri.004G031300	POPTR_0004s03100	AT4G27230	DNA.synthesis/chromatin structure.histone
Ptp.6567.1.S1_s_at	0.133663	0.0470663	-0.985884	Potri.005G219800	POPTR_0005s24130	AT2G30620	DNA.synthesis/chromatin structure.histone
Ptp.942.1.S1_s_at	0.067128	0.0329274	-1.15814	Potri.010G112500	POPTR_0010s12280	AT2G01440	DNA.unspecified
PtpAffx.249.821.S1_at	0.145971	0.0495772	-1.04211	Potri.017G039400	POPTR_0017s06670	AT4G15248	DNA.unspecified
PtpAffx.132389.2.S1_s_at	0.0522491	0.0307469	-1.24385	Potri.001G301600	POPTR_0001s30900	AT4G35220	DNA.unspecified
Ptp.2908.1.A1_at	0.00706871	0.0242952	-1.91086	Potri.013G073900	POPTR_0013s07150	AT5G35970	DNA.unspecified
PtpAffx.131847.1.S1_at	0.0190311	0.026926	-1.71402	Potri.013G073900	POPTR_0013s07150	AT5G35970	DNA.unspecified
PtpAffx.71061.1.S1_at	0.00865052	0.0249745	-1.65734	Potri.007G108500	POPTR_0007s03900	AT1G77120	fermentation.ADH
PtpAffx.33063.1.A1_at	0.0750865	0.034736	-1.19498	Potri.001G412900	POPTR_0001s42150	AT4G34240	fermentation.aldehyde dehydrogenase
PtpAffx.18295.2.A1_s_at	0.0303015	0.0279059	-1.36147	Potri.010G055400	POPTR_0010s06560	AT3G04120	glycolysis.cytosolic branch.glyceraldehyde 3-phosphate dehydrogenase (GAP-DH)
PtpAffx.74457.1.S1_s_at	0.049827	0.03055	-1.27889	Potri.010G055400	POPTR_0010s06560	AT3G04120	glycolysis.cytosolic branch.glyceraldehyde 3-phosphate dehydrogenase (GAP-DH)
PtpAffx.207983.1.S1_at	0.0399901	0.029059	-1.3738	Potri.008G114200	POPTR_0008s11330	AT1G68750	glycolysis.cytosolic branch.phospho-enol-pyruvate carboxylase (PEPC)
PtpAffx.7589.1.S1_s_at	0.0405339	0.0292089	-1.27811	Potri.008G114200	POPTR_0008s11330	AT1G68750	glycolysis.cytosolic branch.phospho-enol-pyruvate carboxylase (PEPC)
PtpAffx.207984.1.S1_at	0.0425111	0.0294237	-1.24304	Potri.008G114200	POPTR_0008s11330	AT1G68750	glycolysis.cytosolic branch.phospho-enol-pyruvate carboxylase (PEPC)
PtpAffx.210243.1.S1_at	0.0877904	0.0370748	-1.11877	Potri.012G002500	POPTR_0012s01720	AT3G49160	glycolysis.cytosolic branch.pyruvate kinase (PK)
PtpAffx.72041.1.S1_at	0.0130994	0.0257703	-1.70125	Potri.001G240300	POPTR_0001s24710	AT3G55440	glycolysis.cytosolic branch.triosephosphate isomerase (TPI)
PtpAffx.211014.1.S1_at	0.0656945	0.0328317	1.20811	Potri.013G046100	POPTR_0013s04320	AT3G04530	glycolysis.unclear/dually targeted.phospho-enol-pyruvate carboxylase kinase (PEPCK)
PtpAffx.214834.1.S1_at	0.0385566	0.0289895	-1.27444	Potri.001G403200	POPTR_0001s41360	AT1G52920	hormone metabolism.abscisic acid.signal transduction
PtpAffx.41372.2.A1_at	0.00514088	0.0231942	-1.85719	Potri.016G016400	POPTR_1038s00210	AT3G21780	hormone metabolism.abscisic acid.synthesis-degradation
PtpAffx.153114.1.A1_at	0.0233317	0.0271371	2.02089	Potri.004G235400	POPTR_0004s24360	AT4G19230	hormone metabolism.abscisic acid.synthesis-degradation.degradation.8-hydroxylase
PtpAffx.208591.1.S1_at	0.0205635	0.026926	-1.39292	Potri.010G065200	POPTR_0010s07570	AT2G33310	hormone metabolism.auxin.induced-regulated-responsive-activated
PtpAffx.46139.1.S1_at	0.0221453	0.0270374	1.49678	Potri.014G098700	POPTR_0014s09420	AT3G61750	hormone metabolism.auxin.induced-regulated-responsive-activated
PtpAffx.163802.1.A1_at	0.0236283	0.0271371	1.53287	Potri.009G092900	POPTR_0009s09590	AT2G14960	hormone metabolism.auxin.induced-regulated-responsive-activated
PtpAffx.72392.1.A1_at	0.00242215	0.0218391	2.69682	Potri.001G298300	POPTR_0001s30560	AT2G14960	hormone metabolism.auxin.induced-regulated-responsive-activated
Ptp.6069.2.S1_a_at	0.0146317	0.0264789	1.58803	Potri.014G095500	POPTR_0014s09120	AT2G46370	hormone metabolism.auxin.induced-regulated-responsive-activated
PtpAffx.4337.2.S1_at	0.104301	0.0404583	1.22385	Potri.011G049900	POPTR_0011s04960	AT4G27450	hormone metabolism.auxin.induced-regulated-responsive-activated
PtpAffx.153825.1.A1_at	0.0611468	0.0321534	1.35302	Potri.003G071000	POPTR_0630s00200	AT1G72430	hormone metabolism.auxin.induced-regulated-responsive-activated
PtpAffx.207221.1.S1_at	0.0832921	0.0362131	1.28272	Potri.007G067800	POPTR_0007s08170	AT3G12830	hormone metabolism.auxin.induced-regulated-responsive-activated
PtpAffx.204337.1.S1_at	0.0890756	0.037378	-1.17386	Potri.004G181400	POPTR_0004s18810	AT5G27780	hormone metabolism.auxin.induced-regulated-responsive-activated
PtpAffx.210014.1.S1_at	0.0112704	0.025624	1.95816	Potri.011G129700	POPTR_0011s13330	AT5G54510	hormone metabolism.auxin.induced-regulated-responsive-activated
PtpAffx.208401.1.S1_at	0.0652002	0.0327096	1.31096	Potri.010G035900	POPTR_0010s04530	AT1G51760	hormone metabolism.auxin.synthesis-degradation
Ptp.4793.1.S1_at	0.0745922	0.0346357	1.20951	Potri.002G082400	POPTR_0002s08300	AT1G44350	hormone metabolism.auxin.synthesis-degradation
PtpAffx.107440.1.A1_at	0.113198	0.042483	-1.04074	Potri.010G133700	POPTR_0010s14320	AT3G61460	hormone metabolism.brassinosteroid.induced-regulated-responsive-activated
PtpAffx.72480.1.S1_at	0.00568463	0.0239141	2.24816	Potri.010G245200	POPTR_0010s25140	AT5G16010	hormone metabolism.brassinosteroid.synthesis-degradation.BRs.DET2
PtpAffx.207389.1.S1_at	0.0285714	0.0277652	-1.59007	Potri.007G018400	POPTR_0007s13520	AT4G36380	hormone metabolism.brassinosteroid.synthesis-degradation.BRs.other
PtpAffx.44428.1.A1_at	0.0508156	0.030572	-1.40343	Potri.006G079100	POPTR_0006s07870	AT2G07050	hormone metabolism.brassinosteroid.synthesis-degradation.sterols.other
PtpAffx.118843.1.S1_at	0.0453782	0.0299847	1.24456	Potri.007G056400	POPTR_0007s09720	AT2G17820	hormone metabolism.cytokinin.signal transduction
PtpAffx.30151.2.S1_a_at	0.0496787	0.03055	-1.3282	Potri.005G230800	POPTR_0005s25240	AT1G27660	hormone metabolism.ethylene.induced-regulated-responsive-activated
PtpAffx.211161.1.S1_at	0.0502224	0.03055	-1.46696	Potri.001G410600	POPTR_0001s43950	AT3G20640	hormone metabolism.ethylene.induced-regulated-responsive-activated
PtpAffx.130267.1.S1_at	0.0347504	0.0281829	-1.25756	Potri.001G410600	POPTR_0001s43950	AT3G20640	hormone metabolism.ethylene.induced-regulated-responsive-activated
PtpAffx.37260.1.S1_at	0.0326742	0.0279226	1.41034	Potri.018G075200	POPTR_0018s06080	AT3G24500	hormone metabolism.ethylene.induced-regulated-responsive-activated
PtpAffx.1196.1.S1_at	0.0105783	0.0254298	-1.75637	Potri.002G039000	POPTR_0002s04010	AT3G23240	hormone metabolism.ethylene.signal transduction
Ptp.4078.1.S1_s_at	0.00958972	0.0253676	1.68543	Potri.002G224100	POPTR_0002s21750	AT1G05010	hormone metabolism.ethylene.synthesis-degradation.1-aminocyclopropane-1-carboxylate oxidase
PtpAffx.71066.3.A1_a_at	0.00583292	0.0239141	1.9485	Potri.002G224100	POPTR_0002s21750	AT1G05010	hormone metabolism.ethylene.synthesis-degradation.1-aminocyclopropane-1-carboxylate oxidase
PtpAffx.206393.1.S1_at	0.00612951	0.0239141	-2.15209	Potri.006G151600	POPTR_0006s15610	AT2G19590	hormone metabolism.ethylene.synthesis-degradation.1-aminocyclopropane-1-carboxylate oxidase
PtpAffx.206393.1.S1_s_at	0.00588235	0.0239141	-1.97468	Potri.006G151600	POPTR_0006s15610	AT2G19590	hormone metabolism.ethylene.synthesis-degradation.1-aminocyclopropane-1-carboxylate oxidase
PtpAffx.206091.1.S1_at	0.0530895	0.0308103	-1.22557	Potri.006G044400	POPTR_0006s04300	AT1G74670	hormone metabolism.gibberelin.induced-regulated-responsive-activated
PtpAffx.101637.1.A1_at	0.0456253	0.0299848	1.3386	Potri.008G058700	POPTR_0008s05890	AT3G55560	hormone metabolism.gibberelin.induced-regulated-responsive-activated
PtpAffx.14620.1.S1_at	0.0621354	0.0322172	-1.17392	Potri.014G020100	POPTR_0014s02030	AT5G59845	hormone metabolism.gibberelin.induced-regulated-responsive-activated
PtpAffx.218538.1.S1_at	0.0366782	0.0286201	-1.48718	Potri.007G051400	POPTR_0007s10250	AT2G14900	hormone metabolism.gibberelin.induced-regulated-responsive-activated
PtpAffx.204011.1.S1_s_at	0.130499	0.0464018	-1.00198	Potri.017G139500	POPTR_0004s07910	AT1G65910	hormone metabolism.jasmonate.synthesis-degradation
PtpAffx.44935.1.A1_a_at	0.0568463	0.0313899	1.20066	Potri.018G065600	POPTR_0018s07120	AT2G06050	hormone metabolism.jasmonate.synthesis-degradation.12-Oxo-PDA-reductase
PtpAffx.44935.1.A1_at	0.0264459	0.0274836	1.35413	Potri.018G065600	POPTR_0018s07120	AT2G06050	hormone metabolism.jasmonate.synthesis-degradation.12-Oxo-PDA-reductase
PtpAffx.224332.1.S1_at	0.000247158	0.021427	3.92637	Potri.003G193500	POPTR_0003s19290	AT5G07010	lipid metabolism.''exotics'' (steroids, squalene etc)
PtpAffx.157928.1.S1_at	0.0884825	0.0372734	-1.11283	Potri.002G005100	POPTR_0002s00660	AT2G33630	lipid metabolism.''exotics'' (steroids, squalene etc).3-beta hydroxysteroid dehydrogenase/isomerase
PtpAffx.138367.1.S1_s_at	0.068957	0.0333601	1.17835	Potri.008G076300	POPTR_0008s07600	AT3G03310	lipid metabolism.'exotics' (steroids, squalene etc).phosphatidylcholinesterol O-acyltransferase
PtpAffx.115647.1.S1_at	0.0307958	0.0279059	1.30743	Potri.003G168800	POPTR_0003s16720	AT1G27980	lipid metabolism.''exotics'' (steroids, squalene etc).sphingolipids
PtpAffx.202805.1.S1_at	0.0152249	0.0265327	-1.56928	Potri.003G019800	POPTR_0003s01410	AT3G06470	lipid metabolism.''exotics'' (steroids, squalene etc).sphingolipids
PtpAffx.210126.1.S1_at	0.0297578	0.0278505	-1.33979	Potri.011G151800	POPTR_0011s15490	AT3G15850	lipid metabolism.FA desaturation.desaturase
PtpAffx.32260.1.A1_s_at	0.0308453	0.0279059	-1.28901	Potri.011G151800	POPTR_0011s15490	AT3G15850	lipid metabolism.FA desaturation.desaturase
PtpAffx.201552.1.S1_at	0.0618389	0.0321662	-1.19522	Potri.002G010600	POPTR_0002s01170	AT1G20560	lipid metabolism.FA synthesis and FA elongation.acyl coa ligase
Ptp.6592.1.A1_s_at	0.0922392	0.0382245	-1.1526	Potri.010G080000	POPTR_0010s09000	AT2G26640	lipid metabolism.FA synthesis and FA elongation.beta ketoacyl CoA synthase
PtpAffx.34041.1.A1_at	0.0184874	0.0267838	1.58424	Potri.013G119600	POPTR_0013s12390	AT5G04530	lipid metabolism.FA synthesis and FA elongation.beta ketoacyl CoA synthase
PtpAffx.112959.1.S1_at	0.0248146	0.0272123	-1.3867	Potri.003G212700	POPTR_0003s21820	AT2G05990	lipid metabolism.FA synthesis and FA elongation.enoyl ACP reductase
Ptp.1002.1.A1_at	0.05739	0.0315214	-1.1823	Potri.016G070200	POPTR_0016s07090	AT3G11670	lipid metabolism.glycolipid synthesis.DGDG synthase
PtpAffx.249.318.A1_s_at	0.037568	0.0288222	1.31668	Potri.001G155500	POPTR_0001s15530	AT4G16760	lipid metabolism.lipid degradation.beta-oxidation.acyl CoA DH
PtpAffx.128904.1.S1_at	0.00978744	0.0253676	1.68271	Potri.001G155500	POPTR_0001s15530	AT4G16760	lipid metabolism.lipid degradation.beta-oxidation.acyl CoA DH
PtpAffx.114325.1.A1_at	0.00598122	0.0239141	2.30086	Potri.001G155500	CV263474	AT4G16760	lipid metabolism.lipid degradation.beta-oxidation.acyl CoA DH
PtpAffx.54413.2.A1_at	0.113297	0.0424833	1.05229	Potri.009G104000	POPTR_0009s10680	AT2G03550	lipid metabolism.lipid degradation.beta-oxidation.acyl-CoA thioesterase
PtpAffx.106733.1.A1_at	0.0409293	0.0292123	-1.35477	Potri.002G057700	POPTR_0002s05880	AT1G06550	lipid metabolism.lipid degradation.beta-oxidation.enoyl CoA hydratase
PtpAffx.52747.2.A1_a_at	0.00805734	0.0249222	-1.82951	Potri.012G047400	POPTR_0012s04490	AT1G48600	lipid metabolism.Phospholipid synthesis
PtpAffx.52747.1.A1_x_at	0.0103806	0.0253994	-1.62935	Potri.012G047400	POPTR_0012s04490	AT1G48600	lipid metabolism.Phospholipid synthesis
PtpAffx.52747.1.A1_at	0.0317845	0.0279059	-1.27758	Potri.012G047400	POPTR_0012s04490	AT1G48600	lipid metabolism.Phospholipid synthesis
PtpAffx.202394.1.S1_at	0.00687098	0.0242952	2.6076	Potri.002G192600	POPTR_0002s19350	AT4G01950	lipid metabolism.Phospholipid synthesis
Ptp.5092.1.S1_at	0.0136431	0.0261675	1.65316	Potri.001G148900	POPTR_0003s03330	AT4G17090	major CHO metabolism.degradation.starch.starch cleavage
PtpAffx.12595.1.A1_s_at	0.10435	0.0404583	1.34575	Potri.008G174100	POPTR_0008s17420	AT3G23920	major CHO metabolism.degradation.starch.starch cleavage
Ptp.2475.2.A1_a_at	0.0642116	0.0326793	-1.21641	Potri.010G092900	POPTR_0010s10300	AT1G69830	major CHO metabolism.degradation.starch.starch cleavage
Ptp.3245.1.S1_s_at	0.0978744	0.0394321	1.09873	Potri.T101100	POPTR_0017s06840	AT4G15210	major CHO metabolism.degradation.starch.starch cleavage
PtpAffx.201644.1.S1_at	0.0243203	0.0271664	-1.37853	Potri.002G033400	POPTR_0002s03480	AT1G27680	major CHO metabolism.synthesis.starch.AGPase
PtpAffx.70709.1.S1_at	0.0302521	0.0279059	-1.31209	Potri.009G118800	POPTR_0009s12140	AT4G39210	major CHO metabolism.synthesis.starch.AGPase
PtpAffx.98470.1.S1_s_at	0.051656	0.030715	-1.33651	Potri.011G152200	POPTR_0001s45360	AT1G32900	major CHO metabolism.synthesis.starch.starch synthase
PtpAffx.90513.1.S1_at	0.00741473	0.0246014	2.08962	Potri.009G048300	POPTR_0009s05300	AT3G07600	metal handling
PtpAffx.208543.1.S1_at	0.0506673	0.030572	-1.4743	Potri.010G024700	POPTR_0010s02550	AT5G27690	metal handling
Ptp.4050.11.A1_at	0.00672269	0.0242952	-1.98976	Potri.010G236500	POPTR_0010s24290	AT1G66240	metal handling.binding, chelation and storage
Ptp.4965.1.S1_x_at	0.000692042	0.021427	3.36097	Potri.019G100000	POPTR_0019s13150	AT3G09390	metal handling.binding, chelation and storage
Ptp.2457.1.S1_s_at	0.00247158	0.0218391	2.19933	Potri.013G004100	POPTR_0013s00550	AT3G17390	metal handling.binding, chelation and storage
Ptp.6347.1.S1_s_at	0.0336629	0.0281103	-1.45495	Potri.009G135300	POPTR_0009s13760	AT4G38580	metal handling.binding, chelation and storage
PtpAffx.3173.8.S1_s_at	0.0312902	0.0279059	1.47138	Potri.009G135200	POPTR_0009s13750	AT4G38580	metal handling.binding, chelation and storage
PtpAffx.162311.1.S1_at	0.0627286	0.0323701	1.31572	Potri.018G069700	POPTR_0018s06700	AT4G26260	minor CHO metabolism.myo-inositol.myo inositol oxygenases
Ptp.5764.1.S1_at	0.037914	0.0288325	-1.34863	Potri.009G125100	POPTR_0009s12800	AT2G21250	minor CHO metabolism.others
PtpAffx.160490.1.A1_s_at	0.128967	0.0460486	-1.02378	Potri.017G129300	POPTR_0017s02960	AT3G17940	minor CHO metabolism.others
PtpAffx.59312.1.A1_at	0.0587741	0.0316759	1.38466	Potri.002G191600	POPTR_0002s19230	AT2G47180	minor CHO metabolism.raffinose family.galactinol synthases.known
PtpAffx.10102.1.A1_at	0.0347998	0.0281829	1.47581	Potri.002G191600	POPTR_0002s19230	AT2G47180	minor CHO metabolism.raffinose family.galactinol synthases.known
Ptp.7275.1.S1_s_at	0.026001	0.0274598	-1.47878	Potri.016G054700	POPTR_0016s05500	AT3G57520	minor CHO metabolism.raffinose family.raffinose synthases.putative
PtpAffx.155448.1.A1_s_at	0.0791893	0.0355861	1.24664	Potri.014G118400	POPTR_0014s11370	AT4G01970	minor CHO metabolism.raffinose family.stachyose synthases
PtpAffx.211708.1.S1_at	0.06609	0.0328368	1.36535	Potri.014G118400	POPTR_0014s11370	AT4G01970	minor CHO metabolism.raffinose family.stachyose synthases
PtpAffx.37297.1.A1_at	0.0910529	0.0379758	1.24699	Potri.015G074000	POPTR_0015s08530	AT1G23870	minor CHO metabolism.trehalose.potential TPS/TPP
PtpAffx.210555.1.S1_at	0.0700445	0.0336338	1.26954	Potri.012G078500	POPTR_0012s07990	AT1G23870	minor CHO metabolism.trehalose.potential TPS/TPP
PtpAffx.114552.1.A1_at	0.0289174	0.0277652	1.47837	Potri.012G078500	POPTR_0012s07990	AT1G23870	minor CHO metabolism.trehalose.potential TPS/TPP
PtpAffx.212767.1.S1_at	0.0179931	0.0267838	1.70182	Potri.015G074000	POPTR_0015s08530	AT1G23870	minor CHO metabolism.trehalose.potential TPS/TPP
PtpAffx.220066.1.S1_at	0.0563025	0.0313291	-1.25088	Potri.001G139500	POPTR_0001s02190	AT4G17770	minor CHO metabolism.trehalose.potential TPS/TPP
Ptp.7809.1.S1_at	0.0607514	0.0321144	-1.19893	Potri.001G383600	POPTR_0001s39220	AT1G78580	minor CHO metabolism.trehalose.TPS
PtpAffx.163460.1.S1_s_at	0.114039	0.0426506	-1.02849	Potri.003G218900	POPTR_0003s21210	AT4G25650	misc. other Ferredoxins and Rieske domain
Ptp.7830.1.S1_at	0.0709837	0.033768	-1.20323	Potri.018G054800	POPTR_0018s05070	AT1G17710	misc.acid and other phosphatases
PtpAffx.662.1.A1_at	0.0197726	0.026926	-1.36417	Potri.004G160100	POPTR_0004s16720	AT2G16430	misc.acid and other phosphatases
PtpAffx.7937.1.A1_at	0.020959	0.026926	-1.3778	Potri.015G031400	POPTR_0015s05350	AT3G17790	misc.acid and other phosphatases
PtpAffx.34917.2.S1_a_at	0.0391992	0.029059	-1.30219	Potri.001G023400	POPTR_0001s06070	AT5G50400	misc.acid and other phosphatases
PtpAffx.33555.2.S1_at	0.020613	0.026926	1.32918	Potri.014G193800	POPTR_0014s18630	AT5G43940	misc.alcohol dehydrogenases
PtpAffx.31375.3.A1_a_at	0.0217499	0.0270272	1.42746	Potri.008G055900	POPTR_0008s05600	AT3G55430	misc.beta 1,3 glucan hydrolases.glucan endo-1,3-beta-glucosidase
PtpAffx.32356.3.S1_at	0.106871	0.0409233	1.12061	Potri.006G048100	POPTR_0006s04670	AT3G57270	misc.beta 1,3 glucan hydrolases.glucan endo-1,3-beta-glucosidase
PtpAffx.124621.1.S1_s_at	0.0148789	0.0264789	-1.64309	Potri.001G118500	POPTR_0001s07850	AT4G12320	misc.cytochrome P450
PtpAffx.225200.1.S1_at	0.0210578	0.026926	-1.37675	Potri.001G118500	POPTR_0001s07850	AT4G12320	misc.cytochrome P450
PtpAffx.208375.1.S1_at	0.0510133	0.030572	-1.30382	Potri.008G205200	POPTR_0008s20970	AT4G37370	misc.cytochrome P450
PtpAffx.138857.1.A1_at	0.0350964	0.0282773	1.56267	Potri.009G145400	POPTR_0009s14780	AT2G27690	misc.cytochrome P450
PtpAffx.140888.1.A1_s_at	0.0673258	0.0329386	-1.2491	Potri.003G118200	POPTR_0003s11810	AT2G45550	misc.cytochrome P450
PtpAffx.202177.1.S1_at	0.0521503	0.0307469	1.39272	Potri.002G150400	POPTR_0002s15150	AT2G45550	misc.cytochrome P450
PtpAffx.133632.2.A1_s_at	0.00261987	0.0218391	2.28085	Potri.002G150200	POPTR_0002s15110	AT2G45550	misc.cytochrome P450
PtpAffx.202173.1.S1_at	0.00509145	0.0231942	2.49769	Potri.002G150100	POPTR_0002s15110	AT2G45550	misc.cytochrome P450
PtpAffx.133632.2.A1_at	0.00133465	0.021427	2.6313	Potri.002G150200	POPTR_0002s15140	AT2G45550	misc.cytochrome P450
PtpAffx.209960.1.S1_s_at	0.00385566	0.0221833	2.19657	Potri.011G117600	POPTR_0011s11840	AT3G14620	misc.cytochrome P450
PtpAffx.43902.1.A1_a_at	0.0220465	0.0270374	-1.41826	Potri.012G090000	POPTR_0012s09180	AT3G26330	misc.cytochrome P450
PtpAffx.207140.1.S1_s_at	0.0644587	0.0326793	1.33038	Potri.007G083300	POPTR_0007s06260	AT3G26330	misc.cytochrome P450
PtpAffx.153313.2.A1_a_at	0.00904597	0.0252484	1.75657	Potri.016G137600	POPTR_0016s14440	AT3G26330	misc.cytochrome P450
PtpAffx.153313.1.A1_at	0.00860109	0.0249745	1.81103	Potri.016G137600	POPTR_0016s14440	AT3G26330	misc.cytochrome P450
PtpAffx.45250.1.A1_s_at	0.0018784	0.0218391	2.38541	Potri.016G137600	POPTR_0016s14460	AT3G26330	misc.cytochrome P450
PtpAffx.45250.1.A1_at	0.00182897	0.0218391	2.42999	Potri.016G137600	POPTR_0016s14440	AT3G26330	misc.cytochrome P450
PtpAffx.215468.1.S1_at	0.00301532	0.0220061	2.49194	Potri.016G137400	POPTR_0016s14440	AT3G26330	misc.cytochrome P450
PtpAffx.210644.1.S1_at	0.00850222	0.0249745	2.61664	Potri.012G096800	POPTR_0012s09880	AT3G48520	misc.cytochrome P450
PtpAffx.220980.1.S1_s_at	0.0551656	0.0311767	-1.24588	Potri.014G038000	POPTR_0014s03750	AT4G31940	misc.cytochrome P450
PtpAffx.205377.1.S1_at	0.0466634	0.0301766	-1.30039	Potri.005G143800	POPTR_0005s18720	AT4G37370	misc.cytochrome P450
PtpAffx.7783.2.S1_at	0.0267919	0.0275131	1.5737	Potri.T096600	POPTR_0048s00240	AT5G10610	misc.cytochrome P450
PtpAffx.95554.1.A1_at	0.0679189	0.0330794	1.14477	Potri.019G064200	POPTR_0019s09260	AT5G24910	misc.cytochrome P450
PtpAffx.224960.1.S1_at	0.112012	0.0422205	-1.12479	Potri.019G080500	POPTR_0019s10970	AT5G36110	misc.cytochrome P450
Ptp.5291.2.S1_a_at	0.00746416	0.0246014	-1.84834	Potri.005G054600	POPTR_0005s05630	AT1G72030	misc.GCN5-related N-acetyltransferase
PtpAffx.201462.1.S1_at	0.0230351	0.0271176	-1.56144	Potri.001G463900	POPTR_0001s46820	AT1G28600	misc.GDSL-motif lipase
PtpAffx.3177.1.A1_at	0.0110232	0.025624	1.83597	Potri.017G102100	POPTR_0017s13650	AT1G29660	misc.GDSL-motif lipase
PtpAffx.203652.1.S1_at	0.0148295	0.0264789	1.64973	Potri.003G213700	POPTR_0003s21730	AT1G29670	misc.GDSL-motif lipase
PtpAffx.22267.1.S1_at	0.00578349	0.0239141	-1.82069	Potri.007G133500	POPTR_0596s00210	AT3G14225	misc.GDSL-motif lipase
Ptp.4107.2.S1_a_at	0.0207118	0.026926	-1.51066	Potri.007G133700	POPTR_0007s01520	AT3G14225	misc.GDSL-motif lipase
Ptp.5159.1.S1_at	0.040435	0.0292089	1.36293	Potri.011G089700	POPTR_0011s09200	AT5G55050	misc.GDSL-motif lipase
PtpAffx.22584.1.S1_s_at	0.00202669	0.0218391	2.40703	Potri.011G089700	POPTR_0011s09200	AT5G55050	misc.GDSL-motif lipase
PtpAffx.142812.1.S1_s_at	0.0800791	0.035675	1.11964	Potri.008G094200	POPTR_0008s09380	AT1G26560	misc.gluco-, galacto- and mannosidases
PtpAffx.207888.1.S1_at	0.00696985	0.0242952	1.91226	Potri.008G094200	POPTR_0008s09380	AT1G26560	misc.gluco-, galacto- and mannosidases
PtpAffx.73321.1.A1_at	0.0720217	0.0339708	1.28459	Potri.004G019700	POPTR_0004s01910	AT1G61820	misc.gluco-, galacto- and mannosidases
PtpAffx.203696.1.S1_at	0.00533861	0.0233749	-1.95519	Potri.004G019800	POPTR_0004s01920	AT4G21760	misc.gluco-, galacto- and mannosidases
PtpAffx.204438.1.S1_at	0.0358379	0.0284913	-1.65075	Potri.009G154800	POPTR_0009s15670	AT5G04885	misc.gluco-, galacto- and mannosidases
PtpAffx.210139.1.S1_s_at	0.0698962	0.0336338	-1.14338	Potri.011G154500	POPTR_0011s15780	AT5G11720	misc.gluco-, galacto- and mannosidases.alpha-galactosidase
PtpAffx.94052.1.S1_at	0.0345032	0.0281405	1.53781	Potri.006G144500	POPTR_0006s14680	AT3G13750	misc.gluco-, galacto- and mannosidases.beta-galactosidase
PtpAffx.31614.1.A1_at	0.0127533	0.0257703	1.71317	Potri.006G144500	POPTR_0006s14680	AT3G13750	misc.gluco-, galacto- and mannosidases.beta-galactosidase
Ptp.2657.1.S1_s_at	0.0139397	0.0263432	1.74735	Potri.006G144500	POPTR_0006s14680	AT3G13750	misc.gluco-, galacto- and mannosidases.beta-galactosidase
PtpAffx.219706.1.S1_at	0.0178942	0.0267468	-1.43995	Potri.006G139100	POPTR_0006s14130	AT5G20710	misc.gluco-, galacto- and mannosidases.beta-galactosidase
PtpAffx.46431.1.S1_at	0.0528423	0.0308103	-1.27414	Potri.008G132700	POPTR_0008s13200	AT1G70710	misc.gluco-, galacto- and mannosidases.endoglucanase
Ptp.2717.2.S1_s_at	0.0747405	0.0346357	-1.13576	Potri.008G132700	POPTR_0008s13200	AT1G70710	misc.gluco-, galacto- and mannosidases.endoglucanase
Ptp.2360.1.S1_s_at	0.0259516	0.0274598	-1.39504	Potri.019G069300	POPTR_0019s09740	AT1G71380	misc.gluco-, galacto- and mannosidases.endoglucanase
Ptp.2360.1.S1_at	0.0368265	0.0286201	-1.30861	Potri.019G069300	POPTR_0019s09740	AT1G71380	misc.gluco-, galacto- and mannosidases.endoglucanase
PtpAffx.225543.1.S1_s_at	0.0962926	0.0390822	-1.09077	Potri.T163100	POPTR_0010s24330	AT1G14550	misc.glutathione S transferases
PtpAffx.812.1.A1_at	0.0562531	0.0313291	1.43712	Potri.015G042000	POPTR_0015s04200	AT2G29460	misc.glutathione S transferases
Ptp.3327.1.S1_at	0.00855166	0.0249745	2.00667	Potri.015G128700	POPTR_0015s14640	AT5G62350	misc.invertase/pectin methylesterase inhibitor family protein
PtpAffx.95783.1.A1_at	0.0361839	0.0285174	-1.29503	Potri.012G053600	POPTR_0012s04980	AT1G73740	misc.misc2
PtpAffx.222340.1.S1_at	4.94315e-05	0.021427	5.46758	Potri.017G011900	POPTR_0017s00600	AT1G19715	misc.myrosinases-lectin-jacalin
PtpAffx.225253.1.S1_at	0.000296589	0.021427	3.96847	Potri.011G159400	POPTR_0011s16280	AT1G30760	misc.nitrilases, *nitrile lyases, berberine bridge enzymes, reticuline oxidases, troponine reductases
PtpAffx.3369.2.A1_s_at	0.000346021	0.021427	4.12899	Potri.011G159400	POPTR_0011s16260	AT1G30760	misc.nitrilases, *nitrile lyases, berberine bridge enzymes, reticuline oxidases, troponine reductases
PtpAffx.9767.1.S1_at	0.0277311	0.0276888	1.37723	Potri.007G037700	POPTR_0007s11650	AT2G23620	misc.nitrilases, *nitrile lyases, berberine bridge enzymes, reticuline oxidases, troponine reductases
PtpAffx.41539.1.S1_s_at	0.0543747	0.0310874	-1.24794	Potri.001G244900	POPTR_0001s25170	AT2G29260	misc.nitrilases, *nitrile lyases, berberine bridge enzymes, reticuline oxidases, troponine reductases
PtpAffx.22417.3.A1_s_at	0.126347	0.0456194	-1.04435	Potri.007G000300	POPTR_0007s15410	AT3G20020	misc.O-methyl transferases
PtpAffx.62427.1.A1_at	0.123925	0.0449143	-1.01453	Potri.001G152600	POPTR_0001s15260	AT2G35660	misc.oxidases - copper, flavone etc.
PtpAffx.258.3.A1_a_at	0.0167079	0.026705	1.44011	Potri.018G129200	POPTR_0018s12930	AT2G32300	misc.oxidases - copper, flavone etc.
PtpAffx.3707.2.S1_a_at	0.0589224	0.0316759	1.19915	Potri.017G049000	POPTR_0017s07600	AT2G36690	misc.oxidases - copper, flavone etc.
PtpAffx.201431.1.S1_s_at	0.00286703	0.0220061	2.64477	Potri.001G455400	POPTR_0001s45960	AT1G14130	misc.oxidases - copper, flavone etc.
PtpAffx.201431.1.S1_at	0.000444884	0.021427	3.7002	Potri.001G455400	POPTR_0001s45960	AT1G14130	misc.oxidases - copper, flavone etc.
PtpAffx.208246.1.S1_at	0.0193277	0.026926	-1.47685	Potri.008G178400	POPTR_0008s17860	AT1G24340	misc.oxidases - copper, flavone etc.
Ptp.3951.1.S1_at	0.0641127	0.0326793	-1.17823	Potri.010G089000	POPTR_0010s09920	AT1G31690	misc.oxidases - copper, flavone etc.
PtpAffx.220774.1.S1_s_at	0.0120613	0.0256506	-1.67795	Potri.010G089100	POPTR_0010s09930	AT1G31710	misc.oxidases - copper, flavone etc.
PtpAffx.39603.1.S1_at	0.0890262	0.037378	-1.15445	Potri.001G121000	POPTR_0001s00320	AT1G62620	misc.oxidases - copper, flavone etc.
PtpAffx.212806.1.S1_x_at	0.0260504	0.0274598	1.45491	Potri.015G082900	POPTR_0015s09450	AT2G42490	misc.oxidases - copper, flavone etc.
PtpAffx.48031.1.S1_at	0.000543747	0.021427	4.0687	Potri.002G018000	POPTR_0002s01960	AT5G42180	misc.peroxidases
PtpAffx.249.187.S1_at	0.0314879	0.0279059	1.38431	Potri.002G065300	POPTR_0002s06590	AT1G71695	misc.peroxidases
PtpAffx.86604.1.S1_at	0.0295601	0.0278505	1.62984	Potri.016G125000	POPTR_0016s13280	AT2G41480	misc.peroxidases
PtpAffx.54628.1.S1_at	0.0128522	0.0257703	1.52787	Potri.016G132700	POPTR_0016s14030	AT5G05340	misc.peroxidases
PtpAffx.34213.1.S1_at	0.00949086	0.0253676	1.74394	Potri.013G083600	POPTR_0013s08130	AT5G05340	misc.peroxidases
PtpAffx.43372.1.A1_at	0.0127039	0.0257703	-1.80459	Potri.016G058200	POPTR_0016s05860	AT5G06720	misc.peroxidases
Ptp.719.1.S1_at	0.123826	0.0449143	-1.09615	Potri.005G072800	POPTR_0005s07390	AT2G22420	misc.peroxidases
PtpAffx.17699.1.A1_at	0.015917	0.026705	-1.49598	Potri.004G052100	POPTR_0004s05140	AT2G34060	misc.peroxidases
PtpAffx.217358.1.S1_at	0.0169056	0.0267458	-1.69961	Potri.004G006400	POPTR_0004s00780	AT3G17070	misc.peroxidases
PtpAffx.13272.2.S1_a_at	0.00163124	0.021427	2.79939	Potri.013G156500	POPTR_0013s15250	AT5G05340	misc.peroxidases
PtpAffx.18226.1.A1_a_at	0.00603065	0.0239141	1.83767	Potri.005G118700	POPTR_0005s12070	AT5G66390	misc.peroxidases
Ptp.76.1.S1_s_at	0.0218487	0.0270272	1.50961	Potri.002G101300	POPTR_0002s10150	AT1G72230	misc.plastocyanin-like
Ptp.6999.1.S1_at	0.0133959	0.0260185	1.5864	Potri.002G150600	POPTR_0002s15180	AT1G08500	misc.plastocyanin-like
PtpAffx.104643.1.S1_s_at	0.0154226	0.0265327	-1.59004	Potri.001G085100	POPTR_0001s11240	AT1G64640	misc.plastocyanin-like
PtpAffx.114272.1.A1_at	0.0471577	0.0302127	1.32126	Potri.002G074000	POPTR_0002s07460	AT2G02850	misc.plastocyanin-like
PtpAffx.224530.1.S1_s_at	0.041127	0.0292123	-1.78494	Potri.006G259000	POPTR_0006s27520	AT5G26330	misc.plastocyanin-like
PtpAffx.249.610.S1_at	0.0921404	0.03822	1.15889	Potri.006G008300	POPTR_0006s01010	AT3G22142	misc.protease inhibitor/seed storage/lipid transfer protein (LTP) family protein
Ptp.7446.1.S1_s_at	0.0489372	0.0304521	1.22133	Potri.012G105600	POPTR_0012s10740	AT2G47140	misc.short chain dehydrogenase/reductase (SDR)
PtpAffx.140294.1.A1_at	0.0540781	0.0310874	1.3078	Potri.005G106100	POPTR_0329s00201	AT2G47140	misc.short chain dehydrogenase/reductase (SDR)
PtpAffx.32661.2.S1_a_at	0.126545	0.0456349	-1.02642	Potri.004G235500	POPTR_0675s00200	AT3G61220	misc.short chain dehydrogenase/reductase (SDR)
PtpAffx.212796.1.S1_at	0.0337123	0.0281103	-1.33392	Potri.015G081000	POPTR_0015s09260	AT5G50130	misc.short chain dehydrogenase/reductase (SDR)
PtpAffx.84598.1.S1_at	0.119377	0.0438899	1.06679	Potri.014G029900	POPTR_0014s02980	AT4G33330	misc.UDP glucosyl and glucoronyl transferases
Ptp.671.1.S1_s_at	0.00825507	0.0249735	1.9223	Potri.014G029900	POPTR_0014s02980	AT4G33330	misc.UDP glucosyl and glucoronyl transferases
PtpAffx.19634.1.S1_at	0.00543747	0.0235697	2.20396	Potri.006G055600	POPTR_0006s05450	AT4G15550	misc.UDP glucosyl and glucoronyl transferases
PtpAffx.89781.1.A1_at	0.00103806	0.021427	3.09306	Potri.006G055600	POPTR_0006s05450	AT4G15550	misc.UDP glucosyl and glucoronyl transferases
PtpAffx.213968.1.S1_at	0.0353435	0.0283709	-1.30072	Potri.017G089000	POPTR_0017s12490	AT3G16520	misc.UDP glucosyl and glucoronyl transferases
PtpAffx.204049.1.S1_s_at	0.09565	0.0390385	-1.14458	Potri.004G071000	POPTR_0004s06820	AT3G16520	misc.UDP glucosyl and glucoronyl transferases
PtpAffx.213177.1.S1_s_at	0.106278	0.0408405	1.26804	Potri.016G019400	POPTR_0016s02070	AT3G22250	misc.UDP glucosyl and glucoronyl transferases
PtpAffx.213177.1.S1_at	0.101582	0.040066	1.38628	Potri.016G019400	POPTR_0016s02070	AT3G22250	misc.UDP glucosyl and glucoronyl transferases
PtpAffx.132310.1.A1_at	0.0419179	0.0293846	1.47109	Potri.016G019400	POPTR_0016s02070	AT3G22250	misc.UDP glucosyl and glucoronyl transferases
PtpAffx.158523.1.S1_s_at	0.0821058	0.0359714	1.17718	Potri.007G031700	POPTR_0007s12270	AT3G50760	misc.UDP glucosyl and glucoronyl transferases
Ptp.1701.1.S1_s_at	0.0762234	0.0350005	1.4039	Potri.007G031700	POPTR_0007s12270	AT3G50760	misc.UDP glucosyl and glucoronyl transferases
Ptp.1701.1.S1_at	0.0131488	0.0257703	1.7025	Potri.007G031700	POPTR_0007s12270	AT3G50760	misc.UDP glucosyl and glucoronyl transferases
PtpAffx.75804.1.A1_at	0.0954523	0.0389967	1.08702	Potri.016G097400	POPTR_0016s10880	AT3G53150	misc.UDP glucosyl and glucoronyl transferases
PtpAffx.146922.2.A1_at	0.00316362	0.0220061	2.42459	Potri.009G099000	POPTR_0009s10180	AT4G34131	misc.UDP glucosyl and glucoronyl transferases
PtpAffx.212825.1.S1_at	0.145131	0.0494858	-1.0301	Potri.015G087900	POPTR_0015s09940	AT4G38040	misc.UDP glucosyl and glucoronyl transferases
PtpAffx.37458.1.A1_at	0.10089	0.0398656	-1.12044	Potri.001G067900	POPTR_0001s12960	AT5G13430	mitochondrial electron transport / ATP synthesis.cytochrome c reductase
Ptp.6164.1.S1_at	0.0787444	0.0355861	1.1488	Potri.011G044600	DN490754	AT1G07180	mitochondrial electron transport / ATP synthesis.NADH-DH.type II.internal matrix
PtpAffx.6619.1.A1_at	0.0253089	0.0272756	-1.35183	Potri.013G026400	POPTR_0013s02740	AT1G54780	NA
PtpAffx.4890.1.A1_at	0.0661394	0.0328368	-1.21685	Potri.003G131200	POPTR_0003s13110	AT3G05170	NA
PtpAffx.212971.1.S1_at	0.10608	0.0408007	-1.16826	Potri.015G117300	POPTR_0015s15790	AT3G06880	NA
Ptp.6110.1.S1_at	0.0231834	0.0271371	-1.5531	Potri.T168100	POPTR_0010s23540	AT3G10420	NA
PtpAffx.209432.1.S1_at	0.0790905	0.0355861	-1.13187	Potri.010G228600	POPTR_0010s23540	AT3G10420	NA
PtpAffx.79803.1.S1_at	0.0337617	0.0281103	-1.26056	Potri.004G125800	POPTR_0004s12440	AT3G29240	NA
Ptp.1035.1.S1_at	0.00845279	0.0249745	-2.00196	Potri.009G067800	POPTR_0009s07210	AT5G12220	NA
Ptp.5202.1.A1_a_at	0.0600099	0.031917	-1.18372	Potri.015G074700	POPTR_0015s08600	AT5G62840	NA
PtpAffx.82845.1.S1_at	0.0331191	0.0281103	1.35003	Potri.006G120400	POPTR_0006s12200	AT1G63300	NA
PtpAffx.30574.1.A1_at	0.0122096	0.0256506	1.58923	Potri.010G109100	POPTR_0347s00210	AT1G14870	NA
PtpAffx.4010.2.A1_a_at	0.0614434	0.0321534	1.40326	Potri.009G158900	POPTR_0009s16050	AT2G27080	NA
PtpAffx.217383.1.S1_at	0.0129016	0.0257703	-1.6371	Potri.004G001000	POPTR_0004s00270	AT3G17640	NA
PtpAffx.207972.1.S1_s_at	0.01478	0.0264789	1.82297	Potri.008G112300	POPTR_0008s11150	AT1G13635	NA
PtpAffx.28825.1.S1_at	0.0102818	0.0253994	-1.8094	Potri.005G015600	POPTR_0005s01600	AT1G18610	NA
PtpAffx.22414.1.S1_at	0.0255561	0.0274202	1.59576	Potri.004G142800	POPTR_0004s15010	AT1G19190	NA
PtpAffx.206043.1.S1_at	0.0631735	0.0324321	-1.18707	Potri.006G034100	POPTR_0340s00200	AT1G24420	NA
PtpAffx.208973.1.S1_at	0.06174	0.0321662	-1.18195	Potri.010G129300	POPTR_0010s13950	AT1G25570	NA
Ptp.2282.1.S1_a_at	0.0616906	0.0321662	1.1693	Potri.003G154900	POPTR_0003s15370	AT1G30910	NA
PtpAffx.200350.1.S1_at	0.0761246	0.0350005	-1.17482	Potri.001G087400	POPTR_0001s11020	AT1G55090	NA
PtpAffx.77672.3.A1_a_at	0.0809194	0.0357626	-1.23543	Potri.008G175300	POPTR_0008s17540	AT1G67400	NA
PtpAffx.207987.1.S1_at	0.0914483	0.0380422	-1.12111	Potri.008G114700	POPTR_0008s11370	AT1G68780	NA
PtpAffx.210851.1.S1_at	0.0480969	0.0303083	-1.28204	Potri.013G008200	POPTR_0013s00960	AT1G74150	NA
PtpAffx.157204.1.S1_s_at	0.0815126	0.0359365	-1.16182	Potri.013G008200	POPTR_0013s00960	AT1G74150	NA
Ptp.2445.1.S1_at	0.0847257	0.0365068	1.11989	Potri.004G180500	POPTR_0004s18730	AT1G76160	NA
PtpAffx.207969.1.S1_at	0.0733564	0.0344131	1.24869	Potri.008G111800	POPTR_0008s11100	AT2G03810	NA
PtpAffx.4568.6.A1_at	0.0650025	0.0327096	1.17878	Potri.018G093800	POPTR_0018s10170	AT2G18840	NA
PtpAffx.202715.1.S1_at	0.0247652	0.0272123	-1.64507	Potri.002G255500	POPTR_0002s25670	AT2G20320	NA
PtpAffx.8789.1.S1_a_at	0.0519525	0.0307469	-1.23103	Potri.013G134700	POPTR_0013s13850	AT2G20770	NA
PtpAffx.39079.1.S1_s_at	0.0988631	0.039553	1.12825	Potri.018G102000	POPTR_0018s11090	AT2G23970	NA
PtpAffx.214440.1.S1_at	0.0376668	0.0288325	1.33382	Potri.018G102000	POPTR_0018s11090	AT2G23970	NA
PtpAffx.8521.2.S1_at	0.00914483	0.0252484	1.65481	Potri.010G089300	POPTR_0010s09950	AT2G32150	NA
PtpAffx.143938.1.S1_s_at	0.076174	0.0350005	-1.17929	Potri.014G043500	POPTR_0014s04300	AT2G38740	NA
PtpAffx.6537.1.A1_at	0.140336	0.0486261	-0.979825	Potri.013G017300	POPTR_0013s01800	AT3G05500	NA
Ptp.1553.1.S1_a_at	0.0739001	0.0345187	1.1901	Potri.014G055000	POPTR_0014s05450	AT3G17380	NA
PtpAffx.219097.1.S1_x_at	0.0182402	0.0267838	1.55683	Potri.014G055400	POPTR_0014s05480	AT3G17380	NA
Ptp.1553.2.S1_at	0.00425111	0.0221833	2.23896	Potri.014G055400	CV243773	AT3G17380	NA
PtpAffx.212666.1.S1_at	0.0420662	0.0293846	1.46558	Potri.015G046600	POPTR_0015s03730	AT3G18360	NA
PtpAffx.205334.1.S1_at	0.00444884	0.0223793	2.13366	Potri.005G134500	POPTR_0005s14110	AT3G19080	NA
PtpAffx.211188.1.S1_at	0.0945131	0.0387592	-1.08728	Potri.001G418800	POPTR_0001s44470	AT3G20480	NA
PtpAffx.144838.1.S1_s_at	0.0804251	0.0357336	-1.23344	Potri.012G065200	POPTR_0012s06670	AT3G42660	NA
PtpAffx.24794.3.A1_at	0.0348492	0.0281829	1.46908	Potri.014G106100	POPTR_0014s10170	AT4G01410	NA
PtpAffx.2120.2.S1_a_at	0.0155709	0.0265327	-1.43786	Potri.019G117500	POPTR_0019s14010	AT4G10265	NA
PtpAffx.217753.1.S1_s_at	0.0265447	0.0274836	-1.48717	Potri.001G451800	POPTR_0001s45600	AT4G10500	NA
PtpAffx.158107.4.S1_at	0.0583786	0.0316329	1.49857	Potri.011G089200	POPTR_0011s09160	AT4G26910	NA
PtpAffx.71013.1.A1_at	0.104844	0.0405774	1.20373	Potri.001G402900	POPTR_0001s41330	AT4G27460	NA
PtpAffx.210364.1.S1_at	0.0646565	0.0326899	-1.21746	Potri.012G009800	POPTR_0012s00230	AT4G27585	NA
PtpAffx.207370.1.S1_x_at	0.0378646	0.0288325	-1.35421	Potri.007G022600	POPTR_0007s13120	AT4G36520	NA
PtpAffx.209275.1.S1_at	0.0979239	0.0394321	-1.07234	Potri.010G187700	POPTR_0010s19500	AT5G05570	NA
PtpAffx.141649.1.S1_at	0.0550173	0.0311742	-1.27537	Potri.006G237200	POPTR_0006s25360	AT5G11650	NA
PtpAffx.151152.1.S1_s_at	0.0215027	0.0270272	-1.44803	Potri.008G214900	POPTR_0008s22830	AT5G18590	NA
PtpAffx.222966.1.S1_x_at	0.0305487	0.0279059	-1.27632	Potri.008G214900	POPTR_0008s22830	AT5G18590	NA
PtpAffx.12086.1.S1_a_at	0.062086	0.0322172	-1.17129	Potri.006G032500	POPTR_0006s03100	AT5G19750	NA
PtpAffx.203265.1.S1_at	0.0186357	0.0267838	1.86903	Potri.003G132200	POPTR_0003s13210	AT5G52740	NA
PtpAffx.212527.1.S1_at	0.0193772	0.026926	-1.58445	Potri.015G002400	POPTR_0015s00450	AT5G53730	NA
PtpAffx.147255.1.A1_at	0.0212556	0.027003	-1.64068	Potri.019G090600	POPTR_0019s12030	AT1G06240	NA
PtpAffx.121064.1.A1_at	0.0270391	0.0275131	-1.30842	Potri.010G042500	POPTR_0010s05230	AT1G23400	NA
PtpAffx.59823.1.S1_a_at	0.0272368	0.0275773	-1.43799	Potri.001G292000	POPTR_0001s29940	AT1G49975	NA
PtpAffx.216535.1.S1_at	0.0614928	0.0321534	-1.18859	Potri.001G393700	POPTR_0001s40410	AT1G53250	NA
PtpAffx.35031.1.S1_at	0.0594167	0.0317183	-1.21472	Potri.003G222200	POPTR_0003s20890	AT1G55480	NA
PtpAffx.138160.1.S1_s_at	0.0288186	0.0277652	-1.43051	Potri.001G083300	POPTR_0001s11420	AT1G64680	NA
Ptp.5193.1.S1_at	0.117894	0.0435646	-1.08822	Potri.001G044000	POPTR_0001s03560	AT1G73060	NA
Ptp.961.1.A1_at	0.0340089	0.0281103	-1.37917	Potri.016G098900	POPTR_0016s10710	AT2G36885	NA
PtpAffx.202227.1.S1_at	0.0340583	0.0281103	-1.44267	Potri.002G162800	POPTR_0002s16430	AT2G46100	NA
PtpAffx.222689.1.S1_s_at	0.0257044	0.0274598	-1.45116	Potri.005G055800	POPTR_0005s05760	AT3G04650	NA
PtpAffx.40570.1.S1_s_at	0.0987148	0.039553	-1.06452	Potri.014G096800	POPTR_0014s09250	AT4G01037	NA
PtpAffx.147378.2.A1_a_at	0.0195255	0.026926	-1.52228	Potri.014G057200	POPTR_0014s05630	AT4G25170	NA
PtpAffx.23942.1.A1_at	0.0502719	0.03055	-1.42676	Potri.001G424700	POPTR_0001s44870	AT4G27030	NA
PtpAffx.206385.1.S1_at	0.100494	0.0398042	-1.2202	Potri.006G149000	POPTR_0006s15340	AT4G29750	NA
PtpAffx.1263.1.A1_a_at	0.0166584	0.026705	-1.49952	Potri.015G058600	POPTR_0015s06950	AT5G08050	NA
PtpAffx.205155.1.S1_s_at	0.0816115	0.0359365	-1.17321	Potri.005G070700	POPTR_0005s07170	AT5G08720	NA
Ptp.5036.1.S1_s_at	0.0938211	0.0385483	-1.08993	Potri.001G262200	POPTR_0001s26960	AT5G12470	NA
PtpAffx.211123.1.S1_at	0.0385072	0.0289895	-1.31811	Potri.013G070700	POPTR_0013s06790	AT5G17670	NA
PtpAffx.14409.1.S1_at	0.148937	0.0499301	-0.995138	Potri.006G068200	POPTR_0006s06740	AT5G20190	NA
PtpAffx.204434.1.S1_at	0.0584281	0.0316329	-1.17726	Potri.009G155300	POPTR_0009s15720	AT5G20935	NA
PtpAffx.135079.1.S1_s_at	0.0101829	0.0253676	-1.94614	Potri.017G112700	POPTR_0004s10180	AT5G38660	NA
PtpAffx.215444.1.S1_at	0.0365299	0.0286201	-1.47501	Potri.017G112700	POPTR_0017s13890	AT5G38660	NA
PtpAffx.204053.1.S1_x_at	0.0449333	0.0299386	-1.33062	Potri.004G102100	POPTR_0004s10180	AT5G38660	NA
PtpAffx.203116.1.S1_at	0.0222442	0.0270374	-1.52848	Potri.003G100300	POPTR_0003s09960	AT5G48790	NA
PtpAffx.127219.1.A1_at	0.0425606	0.0294237	1.34023	Potri.008G102400	CV259760	AT5G49525	NA
PtpAffx.1486.3.S1_a_at	0.0230845	0.0271176	-1.61993	Potri.006G183900	POPTR_0006s19750	AT5G57930	NA
PtpAffx.149310.1.S1_at	0.0492338	0.0305182	1.31494	Potri.004G226800	POPTR_0004s23540	AT1G09610	NA
PtpAffx.63792.1.A1_at	0.019822	0.026926	1.62895	Potri.011G068300	POPTR_0011s07160	AT1G29200	NA
Ptp.2362.1.A1_at	0.101829	0.0401269	-1.08913	Potri.010G046700	POPTR_0010s05680	AT1G67910	NA
PtpAffx.206208.1.S1_at	0.0107761	0.0255251	-1.77482	Potri.006G079500	POPTR_0006s07930	AT2G07170	NA
PtpAffx.225037.1.S1_at	0.0110727	0.025624	1.97572	Potri.016G125500	POPTR_0016s13330	AT2G38320	NA
PtpAffx.155348.1.S1_at	0.00820564	0.0249735	2.20566	Potri.010G184000	POPTR_0010s19140	AT2G40320	NA
PtpAffx.70214.1.A1_at	0.0301038	0.0278826	1.39829	Potri.014G108300	POPTR_0014s10390	AT2G41610	NA
PtpAffx.26013.1.S1_at	0.0417696	0.0293846	-1.29347	Potri.014G109200	POPTR_0014s10480	AT2G46890	NA
PtpAffx.32985.1.S1_at	0.0366288	0.0286201	1.28515	Potri.014G119900	POPTR_0014s11500	AT2G47360	NA
Ptp.5577.2.S1_s_at	0.0480475	0.0303083	-1.25105	Potri.001G162100	POPTR_0001s16220	AT3G06840	NA
Ptp.5403.1.S1_at	0.073307	0.0344131	1.14475	Potri.010G187600	POPTR_0010s19490	AT3G55990	NA
PtpAffx.44537.1.A1_s_at	0.0474048	0.0302184	1.40385	Potri.010G187600	CV228543	AT3G55990	NA
PtpAffx.30875.1.S1_at	0.0111715	0.025624	1.71106	Potri.008G069900	POPTR_0008s06990	AT3G55990	NA
PtpAffx.30875.2.S1_s_at	0.00593178	0.0239141	2.20404	Potri.010G187600	CV225928	AT3G55990	NA
PtpAffx.30875.2.S1_at	0.00331191	0.0220061	2.5071	Potri.010G187600	CV225928	AT3G55990	NA
PtpAffx.225070.1.S1_at	0.166535	0.0539922	-0.960392	Potri.018G072500	POPTR_0018s06270	AT4G13370	NA
PtpAffx.22132.1.S1_s_at	0.0291646	0.0277705	1.56393	Potri.016G119100	POPTR_0016s12660	AT5G01360	NA
PtpAffx.22132.1.S1_at	0.0192783	0.026926	1.59157	Potri.016G119100	POPTR_0016s12660	AT5G01360	NA
Ptp.5566.1.S1_at	0.000840336	0.021427	4.21485	Potri.T059900	POPTR_0017s01510	AT5G37478	NA
PtpAffx.209999.1.S1_s_at	0.0377657	0.0288325	1.41396	Potri.011G126300	POPTR_0011s12710	AT5G54240	NA
PtpAffx.21514.2.S1_s_at	0.0979733	0.0394321	1.08268	Potri.007G047000	POPTR_0005s18480	AT5G67210	NA
PtpAffx.21514.1.S1_at	0.0244686	0.0271664	1.39245	Potri.007G047000	POPTR_0007s10710	AT5G67210	NA
PtpAffx.205910.1.S1_at	0.0226891	0.0271176	1.44783	Potri.005G259100	POPTR_0005s28050	AT1G21010	NA
PtpAffx.18889.1.A1_at	0.0542758	0.0310874	-1.27526	Potri.001G183600	POPTR_0001s18410	AT1G45688	NA
PtpAffx.25544.1.S1_at	0.0291152	0.0277705	1.41484	Potri.004G044000	POPTR_0004s04390	AT1G53035	NA
PtpAffx.31375.2.A1_s_at	0.0164607	0.026705	1.77828	Potri.002G101500	POPTR_0002s10190	AT2G14095	NA
PtpAffx.31375.2.A1_x_at	0.011567	0.0256506	2.16094	Potri.002G101500	POPTR_0002s10190	AT2G14095	NA
PtpAffx.206736.1.S1_at	0.0170044	0.0267458	1.56602	Potri.006G242100	POPTR_0006s25880	AT2G25737	NA
Ptp.7203.1.S1_s_at	0.08087	0.0357626	1.24303	Potri.010G196400	POPTR_0010s20370	AT2G39855	NA
PtpAffx.34571.2.S1_at	0.10781	0.0411014	1.08338	Potri.010G191300	POPTR_0010s19870	AT2G40000	NA
PtpAffx.155905.1.S1_at	0.0973307	0.0393394	1.11963	Potri.008G066000	POPTR_0008s06610	AT2G40000	NA
PtpAffx.13910.1.S1_a_at	0.0264953	0.0274836	-1.31691	Potri.006G106900	POPTR_0006s10750	AT2G40435	NA
PtpAffx.211633.1.S1_at	0.0331686	0.0281103	-1.48749	Potri.014G102600	POPTR_0014s09820	AT2G46640	NA
PtpAffx.249.237.S1_at	0.110776	0.0419191	1.13438	Potri.006G105500	POPTR_0006s10620	AT3G03280	NA
Ptp.5985.1.S1_at	0.0441424	0.0298842	1.48128	Potri.010G116000	POPTR_0010s12630	AT3G03280	NA
PtpAffx.114735.1.A1_at	0.0564014	0.0313439	1.27747	Potri.007G097000	POPTR_0007s05020	AT3G06868	NA
PtpAffx.155376.1.S1_at	0.0143846	0.0264789	-1.7708	Potri.012G049000	POPTR_0012s04630	AT3G18050	NA
PtpAffx.6310.1.A1_at	0.0113693	0.025624	1.60687	Potri.002G147100	POPTR_0002s14810	AT3G60780	NA
PtpAffx.14286.2.A1_a_at	0.0653485	0.0327096	-1.18692	Potri.014G124300	POPTR_0014s11930	AT4G13030	NA
PtpAffx.86686.1.S1_at	0.0430054	0.0296367	1.51205	Potri.006G127900	POPTR_0006s12970	AT5G03230	NA
PtpAffx.16060.1.S1_at	0.00701928	0.0242952	1.82677	Potri.006G127900	POPTR_0006s12970	AT5G03230	NA
PtpAffx.81965.1.A1_at	0.100643	0.0398042	1.17529	Potri.013G083500	POPTR_0013s08120	AT5G05300	NA
PtpAffx.12552.1.A1_at	0.0567474	0.0313899	1.22146	Potri.010G195200	POPTR_0010s20240	AT5G05840	NA
PtpAffx.16395.1.S1_a_at	0.108156	0.0411609	1.07239	Potri.018G007300	POPTR_0018s03570	AT5G10695	NA
PtpAffx.25473.1.S1_at	0.0651013	0.0327096	-1.17846	Potri.003G167100	POPTR_0003s16550	AT5G13140	NA
PtpAffx.210897.1.S1_s_at	0.0497776	0.03055	1.32528	Potri.001G062500	POPTR_0001s13240	AT5G13220	NA
PtpAffx.26590.1.A1_at	0.0164113	0.026705	1.56893	Potri.001G062500	POPTR_0001s13240	AT5G13220	NA
PtpAffx.26590.3.A1_a_at	0.0358873	0.0284913	1.61446	Potri.003G165000	POPTR_0003s16350	AT5G13220	NA
Ptp.7607.1.S1_s_at	0.00973801	0.0253676	1.84106	Potri.001G062500	POPTR_0001s13240	AT5G13220	NA
PtpAffx.82607.1.A1_at	0.057736	0.0315214	1.27428	Potri.006G140600	POPTR_0006s14300	AT5G20670	NA
PtpAffx.4533.1.S1_at	0.103856	0.0403942	1.04743	Potri.018G048100	POPTR_0018s08410	AT5G21940	NA
Ptp.3855.1.S1_s_at	0.0409787	0.0292123	1.32051	Potri.009G038300	POPTR_0009s04320	AT5G59080	NA
Ptp.3855.1.S1_a_at	0.0241226	0.0271664	1.45976	Potri.009G038300	POPTR_0009s04320	AT5G59080	NA
PtpAffx.211603.1.S1_at	0.162086	0.0530258	-1.06144	Potri.014G097100	POPTR_0014s09270	AT1G01360	NA
PtpAffx.212053.1.S1_at	0.0479486	0.0303083	-1.2771	Potri.T034800	POPTR_0002s20920	AT1G02960	NA
PtpAffx.201736.1.S1_at	0.03826	0.0289895	-1.2865	Potri.002G053400	POPTR_0002s05430	AT1G03170	NA
PtpAffx.211020.1.S1_at	0.0245675	0.0271664	-1.39135	Potri.013G047700	POPTR_0013s04490	AT1G04030	NA
PtpAffx.202729.1.S1_at	0.110826	0.0419191	-1.06047	Potri.002G257300	POPTR_0002s25910	AT1G04520	NA
PtpAffx.94172.1.A1_at	0.0442907	0.0298912	1.28874	Potri.006G076500	POPTR_0006s07610	AT1G06980	NA
PtpAffx.5034.2.S1_at	0.0249629	0.0272123	-1.58113	Potri.011G156600	POPTR_0011s16010	AT1G07090	NA
PtpAffx.205952.1.S1_at	0.00321305	0.0220061	2.48686	Potri.006G009500	POPTR_0006s01110	AT1G12064	NA
PtpAffx.203204.1.S1_at	0.130944	0.0464602	-1.02811	Potri.003G118900	POPTR_0003s11880	AT1G12530	NA
PtpAffx.211513.1.S1_at	0.0227385	0.0271176	1.37185	Potri.014G077500	POPTR_0014s07350	AT1G12600	NA
PtpAffx.156067.1.A1_s_at	0.0196738	0.026926	1.38885	Potri.014G077500	POPTR_0014s07350	AT1G12600	NA
PtpAffx.201338.1.S1_at	0.121602	0.0444995	-1.11727	Potri.001G378300	POPTR_0001s38750	AT1G17147	NA
PtpAffx.31370.1.A1_at	0.0626792	0.0323701	1.32075	Potri.003G171100	POPTR_0003s16960	AT1G27350	NA
PtpAffx.145296.1.A1_a_at	0.0217993	0.0270272	-1.69965	Potri.003G163800	POPTR_0003s16240	AT1G28100	NA
PtpAffx.160787.1.S1_at	0.10524	0.0405875	1.2272	Potri.004G045300	POPTR_0004s04510	AT1G28260	NA
PtpAffx.43398.1.A1_at	0.0527929	0.0308103	1.54673	Potri.002G139800	POPTR_0002s14060	AT1G28710	NA
Ptp.7552.1.S1_s_at	0.066782	0.032858	-1.16752	Potri.011G064700	POPTR_0011s07540	AT1G29050	NA
PtpAffx.206005.1.S1_at	0.0178448	0.0267468	1.8158	Potri.006G023300	POPTR_0006s02410	AT1G30135	NA
PtpAffx.49881.1.A1_at	0.0143351	0.0264789	2.48005	Potri.011G083900	POPTR_0011s02260	AT1G30135	NA
PtpAffx.210425.1.S1_at	0.0274839	0.0275773	-1.71587	Potri.012G055300	POPTR_0012s05160	AT1G48780	NA
PtpAffx.211212.1.S1_x_at	0.122046	0.0446035	-1.07673	Potri.001G422300	POPTR_0001s44810	AT1G50830	NA
PtpAffx.209968.1.S1_at	0.0174988	0.0267468	-1.5237	Potri.011G119200	POPTR_0011s11980	AT1G53035	NA
PtpAffx.16899.2.A1_at	0.0457242	0.0299848	-1.22296	Potri.016G004300	POPTR_0016s00590	AT1G60870	NA
PtpAffx.83575.1.S1_at	0.0640633	0.0326793	1.17471	Potri.011G045300	POPTR_0011s04510	AT1G61240	NA
PtpAffx.160774.1.S1_s_at	0.0878398	0.0370748	1.17329	Potri.015G034800	POPTR_0015s05000	AT1G67920	NA
PtpAffx.147736.1.A1_at	0.0125062	0.0257703	-1.88516	Potri.012G054000	POPTR_0012s05020	AT1G68238	NA
PtpAffx.208317.1.S1_at	0.147306	0.0497681	-0.965866	Potri.008G192800	POPTR_0008s19710	AT1G70100	NA
PtpAffx.131057.1.A1_s_at	0.0189323	0.0269067	-1.54009	Potri.001G390900	POPTR_0001s40140	AT1G78815	NA
PtpAffx.131057.2.S1_s_at	0.0672269	0.0329274	-1.16666	Potri.001G390900	POPTR_0001s40140	AT1G78815	NA
PtpAffx.211928.1.S1_at	0.0737024	0.0345007	-1.13934	Potri.014G167700	POPTR_0014s16570	AT2G04480	NA
PtpAffx.201944.1.S1_at	0.014434	0.0264789	1.80004	Potri.002G101600	POPTR_0002s10200	AT2G14095	NA
PtpAffx.204516.1.S1_at	0.0677212	0.0330202	-1.26202	Potri.009G137500	POPTR_0009s13960	AT2G19090	NA
PtpAffx.200534.1.S1_x_at	0.0269402	0.0275131	-1.5444	Potri.018G056400	POPTR_0011s02690	AT2G19390	NA
PtpAffx.26817.1.S1_at	0.0500247	0.03055	-1.25308	Potri.006G246000	POPTR_0006s26220	AT2G25680	NA
PtpAffx.202070.1.S1_at	0.0863569	0.0368073	1.54644	Potri.002G128500	POPTR_0002s13000	AT2G26530	NA
Ptp.5606.1.S1_at	0.0342066	0.0281103	-1.27996	Potri.009G148400	POPTR_0009s15060	AT2G27775	NA
PtpAffx.203897.1.S1_at	0.110084	0.0417115	-1.05672	Potri.004G042800	POPTR_0004s04280	AT2G33793	NA
PtpAffx.15005.1.S1_at	0.117054	0.043441	1.28941	Potri.003G091400	POPTR_0003s09020	AT2G35290	NA
Ptp.2381.1.S1_at	0.0175482	0.0267468	1.59302	Potri.016G101900	POPTR_0016s10420	AT2G37750	NA
PtpAffx.158656.1.A1_at	0.0339595	0.0281103	1.28077	Potri.016G056100	POPTR_0016s05640	AT2G41810	NA
PtpAffx.158656.1.A1_a_at	0.017301	0.0267458	1.58087	Potri.016G056100	POPTR_0006s04890	AT2G41810	NA
PtpAffx.2265.9.A1_at	0.0866535	0.0368612	-1.15177	Potri.016G045700	POPTR_0016s04490	AT2G42110	NA
Ptp.1586.1.S1_at	0.0413248	0.0292218	-1.30323	Potri.014G142400	POPTR_0014s13900	AT2G42610	NA
Ptp.7398.1.S1_at	0.108601	0.0412578	-1.05298	Potri.011G109900	POPTR_0011s11120	AT2G42610	NA
PtpAffx.206876.1.S1_at	0.0200198	0.026926	-1.4367	Potri.007G145400	POPTR_0007s00380	AT2G43990	NA
PtpAffx.5901.1.S1_at	0.00336134	0.0220061	2.49671	Potri.002G195400	POPTR_0002s19640	AT2G47360	NA
PtpAffx.60109.1.S1_s_at	0.0874938	0.0370731	-1.11335	Potri.016G142400	POPTR_0016s14910	AT2G48110	NA
PtpAffx.9959.1.A1_at	0.0989125	0.039553	1.13627	Potri.018G027200	POPTR_0018s01760	AT3G11760	NA
Ptp.4649.1.S1_s_at	0.0309441	0.0279059	1.29972	Potri.001G366500	POPTR_0001s37520	AT3G13130	NA
PtpAffx.24469.3.S1_a_at	0.107711	0.0410999	-1.04944	Potri.016G022800	POPTR_0006s02470	AT3G22290	NA
PtpAffx.125014.1.S1_s_at	0.13307	0.0469685	-1.04651	Potri.002G216600	POPTR_0002s22380	AT3G24740	NA
PtpAffx.103522.1.S1_at	0.0577855	0.0315214	-1.27905	Potri.002G246400	POPTR_0002s24780	AT3G25130	NA
PtpAffx.202685.1.S1_s_at	0.120217	0.0441614	-1.011	Potri.002G246400	POPTR_0002s24780	AT3G25130	NA
PtpAffx.8242.1.S1_at	0.0770143	0.0352144	1.4602	Potri.004G119600	POPTR_0004s11860	AT3G29370	NA
Ptp.97.1.A1_at	0.024518	0.0271664	-1.42795	Potri.010G136900	POPTR_0010s14670	AT3G30380	NA
PtpAffx.454.37.A1_a_at	0.129214	0.0460989	-1.05579	Potri.016G068000	POPTR_0016s06840	AT3G44150	NA
PtpAffx.220147.1.S1_at	0.067474	0.0329739	-1.164	Potri.001G124900	POPTR_0001s00700	AT3G47450	NA
Ptp.6649.1.S1_s_at	0.0417202	0.0293846	1.3605	Potri.006G062100	POPTR_0006s06090	AT3G48675	NA
PtpAffx.212911.1.S1_s_at	0.0279783	0.0276888	-1.641	Potri.015G103000	POPTR_0015s11440	AT3G48770	NA
PtpAffx.80222.1.S1_at	0.00148295	0.021427	-2.68094	Potri.014G034500	POPTR_0014s03380	AT3G50610	NA
PtpAffx.213663.1.S1_at	0.0354424	0.0283977	1.29327	Potri.016G124000	POPTR_0016s13200	AT3G51750	NA
PtpAffx.206439.1.S1_x_at	0.0144834	0.0264789	-1.57421	Potri.006G200000	POPTR_0006s21430	AT3G52360	NA
PtpAffx.206439.1.S1_at	0.0269896	0.0275131	-1.41559	Potri.006G200000	POPTR_0006s21430	AT3G52360	NA
PtpAffx.206445.1.S1_s_at	0.0106278	0.0254298	-1.62568	Potri.006G199200	POPTR_0006s21370	AT3G54750	NA
PtpAffx.62777.1.A1_at	0.0492832	0.0305182	-1.33611	Potri.006G199200	POPTR_0006s21370	AT3G54750	NA
Ptp.1752.2.A1_s_at	0.0740979	0.0345738	-1.27694	Potri.007G146400	POPTR_0007s00290	AT3G59900	NA
PtpAffx.145195.1.A1_at	0.0224913	0.0270814	1.67524	Potri.014G054800	POPTR_0014s05430	AT3G60450	NA
PtpAffx.18170.1.S1_at	0.026347	0.0274836	1.68717	Potri.003G115200	POPTR_0003s11470	AT3G60780	NA
PtpAffx.208480.1.S1_at	0.0658922	0.0328368	-1.15446	Potri.010G013300	POPTR_0010s01690	AT4G15890	NA
PtpAffx.221076.1.S1_at	0.0211567	0.0269728	-1.59841	Potri.014G051300	POPTR_0014s05020	AT4G17070	NA
PtpAffx.73897.1.A1_at	0.0585269	0.0316329	1.18651	Potri.001G156700	POPTR_0001s15660	AT4G17350	NA
PtpAffx.18074.1.A1_at	0.0505685	0.030572	1.25301	Potri.001G140200	POPTR_0001s02260	AT4G17790	NA
PtpAffx.11499.2.A1_at	0.0320811	0.0279059	-1.28181	Potri.003G001200	POPTR_0003s00910	AT4G24265	NA
PtpAffx.212821.1.S1_at	0.00785961	0.0246642	-2.08154	Potri.015G086100	POPTR_0015s09770	AT4G24750	NA
PtpAffx.163331.1.S1_s_at	0.113643	0.0425394	-1.17004	Potri.002G111600	POPTR_0002s11220	AT4G30200	NA
PtpAffx.206536.1.S1_s_at	0.0391003	0.029059	-1.34118	Potri.006G180800	POPTR_0006s19450	AT4G30790	NA
PtpAffx.42186.1.A1_at	0.0437469	0.0298027	1.33176	Potri.013G100500	POPTR_0013s10400	AT4G32480	NA
PtpAffx.205208.1.S1_at	0.0869995	0.0369721	-1.16256	Potri.005G082500	POPTR_0005s08420	AT4G39630	NA
PtpAffx.206335.1.S1_at	0.050173	0.03055	1.67032	Potri.006G105100	POPTR_0006s10590	AT5G01710	NA
PtpAffx.12342.1.A1_at	0.0911023	0.0379758	1.10575	Potri.006G043300	POPTR_0006s04180	AT5G04080	NA
PtpAffx.207196.1.S1_at	0.029214	0.0277705	1.43301	Potri.007G071900	POPTR_0007s07720	AT5G08240	NA
PtpAffx.206823.1.S1_at	0.0829956	0.0361931	1.19243	Potri.006G261300	POPTR_0006s27720	AT5G11000	NA
PtpAffx.200028.1.S1_at	0.104943	0.0405794	1.14947	Potri.001G005400	POPTR_0001s04260	AT5G11950	NA
PtpAffx.200028.1.S1_x_at	0.0960949	0.0390385	1.19024	Potri.001G005400	POPTR_0001s04260	AT5G11950	NA
PtpAffx.212888.1.S1_at	0.0793376	0.0355861	-1.17375	Potri.015G099400	POPTR_0015s11150	AT5G13090	NA
PtpAffx.15797.1.S1_at	0.0694019	0.0335379	-1.15421	Potri.003G216100	POPTR_0003s21480	AT5G19875	NA
PtpAffx.200683.1.S1_at	0.0266436	0.0274836	-1.40613	Potri.001G216000	POPTR_0001s22350	AT5G22090	NA
PtpAffx.126789.1.S1_at	0.0217004	0.0270272	-1.34007	Potri.001G216000	POPTR_0001s22350	AT5G22090	NA
Ptp.2284.1.S1_at	0.0522986	0.0307469	-1.29678	Potri.001G216000	POPTR_0001s22350	AT5G22090	NA
PtpAffx.209092.1.S1_at	0.0444884	0.0299251	-1.25606	Potri.010G149800	POPTR_0010s15960	AT5G24460	NA
PtpAffx.95150.1.A1_at	0.0161641	0.026705	-1.5404	Potri.018G024400	POPTR_0018s02030	AT5G38690	NA
PtpAffx.202363.1.S1_at	0.0322294	0.0279059	1.68452	Potri.002G198800	POPTR_0002s19990	AT5G38700	NA
PtpAffx.86908.1.S1_at	0.0129511	0.0257703	1.91763	Potri.002G198800	POPTR_0002s19990	AT5G38700	NA
PtpAffx.48384.1.A1_s_at	0.0712803	0.033768	-1.29196	Potri.008G113800	POPTR_0008s11290	AT5G38790	NA
PtpAffx.216904.1.S1_at	0.143005	0.0491191	-1.00758	Potri.017G100300	POPTR_0017s13460	AT5G38880	NA
PtpAffx.69818.1.A1_at	0.0482452	0.0303083	-1.3473	Potri.012G031900	POPTR_0012s01360	AT5G41761	NA
Ptp.3838.2.S1_at	0.0662877	0.0328368	-1.23373	Potri.014G041000	POPTR_0014s04050	AT5G42610	NA
PtpAffx.28269.1.S1_at	0.14953	0.0500846	-1.02602	Potri.014G029000	POPTR_0014s02900	AT5G42900	NA
PtpAffx.208241.1.S1_s_at	0.0546713	0.0310874	-1.2971	Potri.008G177500	POPTR_0008s17750	AT5G43230	NA
PtpAffx.12148.1.S1_at	0.0589718	0.0316759	-1.27825	Potri.003G095200	POPTR_0003s09390	AT5G46850	NA
PtpAffx.205931.1.S1_at	0.0140386	0.0263432	-1.72704	Potri.006G003900	POPTR_0006s00580	AT5G47740	NA
PtpAffx.122841.1.S1_s_at	0.0994563	0.0395878	-1.09165	Potri.006G003900	POPTR_0006s00580	AT5G47740	NA
PtpAffx.6085.1.S1_s_at	0.0821552	0.0359714	-1.16723	Potri.001G072400	POPTR_0001s12540	AT5G47860	NA
PtpAffx.9072.1.S1_at	0.163075	0.053309	-0.97027	Potri.015G091900	POPTR_0015s10390	AT5G50360	NA
PtpAffx.152148.1.S1_at	0.0705388	0.0337452	1.15216	Potri.011G050500	POPTR_0011s05010	AT5G53750	NA
PtpAffx.63615.1.S1_at	0.0791399	0.0355861	1.41083	Potri.006G267900	POPTR_0006s28370	AT5G57685	NA
PtpAffx.94975.1.A1_at	0.0613445	0.0321534	1.44916	Potri.017G107200	POPTR_0017s14440	AT5G57685	NA
PtpAffx.14147.1.S1_at	0.0630252	0.0324321	1.462	Potri.017G107300	POPTR_0017s14430	AT5G57685	NA
PtpAffx.153237.2.A1_s_at	0.0397924	0.029059	-1.36202	Potri.001G241400	POPTR_0001s24810	AT5G59400	NA
PtpAffx.200781.1.S1_at	0.0828967	0.0361864	-1.20346	Potri.001G242400	POPTR_0001s24920	AT5G59500	NA
PtpAffx.216659.1.S1_at	0.0281265	0.0277007	-1.46979	Potri.001G233600	POPTR_0001s24010	AT5G59990	NA
PtpAffx.60774.1.S1_at	0.105339	0.0405875	-1.04875	Potri.015G057600	POPTR_0015s06830	AT5G61040	NA
Ptp.6324.1.S1_at	0.103559	0.0403513	-1.10199	Potri.015G063700	POPTR_0015s07500	AT5G62550	NA
PtpAffx.207323.1.S1_s_at	0.0299061	0.0278505	-1.33094	Potri.007G033100	POPTR_0007s12120	AT5G66600	NA
Ptp.2404.1.S1_at	0.00637667	0.0240355	2.08212	Potri.005G141300	POPTR_0005s18480	AT5G67210	NA
PtpAffx.135026.1.S1_at	0.0229362	0.0271176	-2.48609	Potri.002G188000	POPTR_0002s18910	NA	NA
Ptp.4421.1.A1_s_at	0.0799308	0.035675	1.12107	Potri.001G388100	POPTR_0001s39630	NA	NA
PtpAffx.138147.1.S1_s_at	0.0204647	0.026926	1.54808	Potri.001G388100	POPTR_0001s39630	NA	NA
PtpAffx.11501.1.A1_at	0.00776075	0.0246642	1.92685	Potri.016G052100	POPTR_0016s05260	NA	NA
PtpAffx.104039.1.S1_s_at	0.0028176	0.0220061	2.43476	Potri.006G056100	POPTR_0006s05480	NA	NA
PtpAffx.26979.1.A1_s_at	0.0575383	0.0315214	-1.28271	Potri.016G013000	POPTR_0016s01450	NA	NA
PtpAffx.249.121.A1_a_at	0.0545724	0.0310874	1.27317	Potri.002G101100	POPTR_0002s10130	NA	NA
PtpAffx.249.775.A1_at	0.0341572	0.0281103	1.31961	Potri.019G121800	POPTR_0019s14540	NA	NA
Ptp.3259.3.S1_at	0.0314385	0.0279059	1.34655	Potri.006G245500	POPTR_0006s26185	NA	NA
PtpAffx.34171.2.S1_a_at	0.109639	0.0416157	1.38783	Potri.006G092300	POPTR_0006s09340	NA	NA
PtpAffx.249.52.S1_x_at	0.0250124	0.0272123	1.74126	Potri.019G121800	POPTR_0019s14540	NA	NA
Ptp.2326.1.S1_s_at	0.00894711	0.0251837	1.88096	Potri.001G268500	POPTR_0001s27540	NA	NA
PtpAffx.114.1.S1_at	0.0251112	0.0272123	1.90334	Potri.018G078800	CV267620	NA	NA
PtpAffx.35351.2.S1_a_at	0.00311419	0.0220061	2.49505	Potri.009G114700	POPTR_0009s11760	NA	NA
PtpAffx.205226.1.S1_at	0.0338112	0.0281103	-1.27097	Potri.005G086300	POPTR_0005s08850	AT1G11125	NA
PtpAffx.31440.1.A1_a_at	0.00326248	0.0220061	-2.44746	Potri.010G208800	POPTR_0010s21590	NA	NA
PtpAffx.31440.1.A1_at	0.00365793	0.0220061	-2.34356	Potri.010G208800	POPTR_0010s21590	NA	NA
PtpAffx.213801.1.S1_at	0.0083045	0.0249735	-1.90006	Potri.017G047500	POPTR_0017s07480	NA	NA
PtpAffx.108366.1.A1_at	0.0111221	0.025624	-1.86469	Potri.004G148100	POPTR_0004s15520	NA	NA
Ptp.3244.1.S1_at	0.0237271	0.0271371	-1.80299	Potri.006G044300	POPTR_0006s04290	NA	NA
PtpAffx.222.1.S1_at	0.0149778	0.0264789	-1.76119	Potri.011G057400	POPTR_0011s05630	NA	NA
PtpAffx.54408.1.S1_at	0.0333663	0.0281103	-1.60515	Potri.008G051800	POPTR_0008s05180	NA	NA
PtpAffx.27811.1.S1_at	0.0156204	0.0265327	-1.55855	Potri.005G099100	POPTR_0005s10200	NA	NA
PtpAffx.134681.1.A1_at	0.0218982	0.0270272	-1.52845	Potri.004G015400	POPTR_0004s01520	NA	NA
PtpAffx.202347.1.S1_at	0.0242215	0.0271664	-1.45267	Potri.002G202000	POPTR_0002s20310	NA	NA
PtpAffx.215884.1.S1_at	0.0271379	0.027549	-1.38551	Potri.005G006200	POPTR_0005s00780	NA	NA
PtpAffx.202869.1.S1_at	0.0384577	0.0289895	-1.38042	Potri.003G046300	POPTR_0003s03710	NA	NA
PtpAffx.13446.1.S1_at	0.0404844	0.0292089	-1.33143	Potri.018G104400	POPTR_0018s11350	NA	NA
PtpAffx.205255.1.S1_at	0.0803757	0.0357336	-1.32144	Potri.005G093500	POPTR_0005s09640	NA	NA
PtpAffx.207041.1.S1_s_at	0.0481463	0.0303083	-1.31413	Potri.T107100	POPTR_0007s03860	NA	NA
PtpAffx.14027.1.S1_at	0.0398418	0.029059	-1.29235	Potri.005G006300	POPTR_0005s00790	NA	NA
Ptp.6923.1.S1_a_at	0.0472565	0.0302127	-1.271	Potri.001G255300	POPTR_0001s26230	NA	NA
PtpAffx.38981.2.S1_a_at	0.0517548	0.0307316	-1.23224	Potri.001G076600	POPTR_0001s12120	NA	NA
PtpAffx.209550.1.S1_at	0.0652496	0.0327096	-1.17005	Potri.010G235700	POPTR_0010s24220	NA	NA
PtpAffx.214080.1.S1_at	0.128324	0.0459327	-1.00689	Potri.018G052400	POPTR_0018s05270	NA	NA
PtpAffx.200715.1.S1_at	0.124419	0.0450558	-1.00092	Potri.001G255200	POPTR_0001s26220	NA	NA
PtpAffx.5039.1.A1_at	0.135788	0.0474677	-0.981401	Potri.001G027600	POPTR_0001s06490	NA	NA
PtpAffx.24552.1.A1_s_at	0.160257	0.0525862	-0.981144	Potri.004G104700	POPTR_0004s10430	NA	NA
PtpAffx.23509.1.S1_a_at	0.158181	0.0522212	-0.978736	Potri.011G127100	POPTR_0011s12640	NA	NA
PtpAffx.200302.1.S1_s_at	0.161443	0.0528954	-0.956229	Potri.T154400	POPTR_0001s12030	NA	NA
PtpAffx.94670.1.A1_at	0.0644093	0.0326793	1.18146	Potri.016G040400	POPTR_0016s04000	NA	NA
PtpAffx.200809.1.S1_x_at	0.0742462	0.0346058	1.26229	Potri.001G259600	POPTR_0001s26690	NA	NA
PtpAffx.152991.1.A1_at	0.0490361	0.0304521	1.29362	Potri.013G055800	CV274664	NA	NA
PtpAffx.140323.1.A1_at	0.0395947	0.029059	1.31221	Potri.001G178400	POPTR_0001s17870	NA	NA
PtpAffx.23562.1.S1_at	0.104498	0.0404796	1.32238	Potri.008G087700	POPTR_0008s08730	NA	NA
PtpAffx.43661.2.S1_a_at	0.0368759	0.0286201	1.36215	Potri.015G010500	POPTR_0015s01280	NA	NA
PtpAffx.127346.1.A1_at	0.0323282	0.0279059	1.39264	Potri.009G080100	POPTR_0009s08360	NA	NA
PtpAffx.200834.1.S1_x_at	0.0746416	0.0346357	1.39819	Potri.001G260400	POPTR_0001s26720	NA	NA
PtpAffx.205313.1.S1_at	0.0711814	0.033768	1.41575	Potri.005G129100	POPTR_0005s13020	NA	NA
PtpAffx.43661.1.A1_at	0.0258033	0.0274598	1.43656	Potri.015G010500	POPTR_0015s01280	NA	NA
PtpAffx.6615.1.A1_s_at	0.0131982	0.0257703	1.68686	Potri.012G114300	POPTR_0012s11590	NA	NA
Ptp.4689.1.S1_at	0.0130499	0.0257703	1.87006	Potri.003G003800	POPTR_0022s00320	NA	NA
PtpAffx.67377.1.S1_s_at	0.007217	0.0244402	1.89941	Potri.017G012000	POPTR_0017s00610	NA	NA
PtpAffx.133843.1.A1_a_at	0.00459713	0.0223793	2.10751	Potri.003G217600	POPTR_0003s21350	NA	NA
PtpAffx.216996.1.S1_at	0.0105289	0.0254298	2.14068	Potri.017G012000	POPTR_0017s00610	NA	NA
PtpAffx.222339.1.S1_at	0.010084	0.0253676	2.14779	Potri.017G012000	POPTR_0017s00610	NA	NA
PtpAffx.249.75.A1_x_at	0.00291646	0.0220061	2.64711	Potri.T177600	POPTR_0005s09450	NA	NA
PtpAffx.219286.1.S1_s_at	0.00158181	0.021427	-2.5705	NA	POPTR_0013s13810	NA	NA
PtpAffx.31264.2.S1_a_at	0.0114681	0.025624	-1.93365	NA	BU831849	NA	NA
PtpAffx.146878.2.A1_at	0.0412753	0.0292218	-1.49072	NA	POPTR_0002s12285	NA	NA
PtpAffx.211300.1.S1_at	0.0172516	0.0267458	-1.47755	NA	POPTR_0013s13810	NA	NA
PtpAffx.152852.1.A1_at	0.0226396	0.0271176	-1.45483	NA	CV281787	NA	NA
PtpAffx.1350.2.S1_at	0.0544241	0.0310874	-1.36119	NA	CV253481	NA	NA
PtpAffx.148889.1.S1_at	0.0584775	0.0316329	-1.29483	NA	CF229938	NA	NA
PtpAffx.204104.1.S1_at	0.102867	0.040299	-1.05887	NA	pmrna8097	NA	NA
Ptp.4219.1.S1_at	0.0290163	0.0277652	1.37039	NA	POPTR_0011s04710	NA	NA
Ptp.2138.1.S1_at	0.10697	0.040925	1.40769	NA	POPTR_0003s16960	NA	NA
PtpAffx.119343.1.A1_a_at	0.0509145	0.030572	1.43233	NA	POPTR_0005s26390	NA	NA
PtpAffx.206660.1.S1_at	0.0365793	0.0286201	1.44614	NA	POPTR_0006s24160	NA	NA
PtpAffx.4196.2.A1_at	0.0359367	0.0284913	1.45666	NA	CV259713	NA	NA
PtpAffx.7681.1.A1_at	0.0228374	0.0271176	1.4768	NA	POPTR_0006s13000	NA	NA
PtpAffx.4.3.A1_x_at	0.0117153	0.0256506	1.647	NA	CV277108	NA	NA
PtpAffx.37785.1.A1_at	0.0100346	0.0253676	1.65016	NA	CV239463	NA	NA
PtpAffx.249.14.A1_x_at	0.0121602	0.0256506	1.79242	NA	POPTR_0010s01170	NA	NA
PtpAffx.35351.1.S1_x_at	0.0123085	0.0256506	1.89993	NA	POPTR_0009s11760	NA	NA
PtpAffx.249.12.S1_a_at	0.00405339	0.0221833	2.64796	NA	POPTR_0010s01150	NA	NA
PtpAffx.149991.1.A1_s_at	0.00257044	0.0218391	2.68676	NA	CA932149	NA	NA
PtpAffx.25006.1.S1_at	0.00370737	0.0220061	-2.41704	Potri.004G140800	POPTR_0004s14810	AT2G15620	N-metabolism.nitrate metabolism.nitrite reductase
PtpAffx.102478.1.A1_at	0.0511616	0.0305806	-1.36728	Potri.005G172400	POPTR_0005s16180	AT1G37130	N-metabolism.nitrate metabolism.NR
PtpAffx.75951.1.A1_at	0.131092	0.0464602	-1.01026	Potri.008G132100	POPTR_0008s13140	AT2G01600	not assigned.no ontology.epsin N-terminal homology (ENTH) domain-containing protein
PtpAffx.15810.1.S1_at	0.0406327	0.0292089	-1.28011	Potri.007G140200	POPTR_0007s00900	AT3G25500	not assigned.no ontology.formin homology 2 domain-containing protein
PtpAffx.206838.1.S1_at	0.159763	0.0524637	-0.970536	Potri.006G263700	POPTR_0006s27960	AT2G25050	not assigned.no ontology.formin homology 2 domain-containing protein
PtpAffx.27757.1.S1_at	0.00781018	0.0246642	1.95071	Potri.005G036300	POPTR_0005s03840	AT5G19090	not assigned.no ontology.glycine rich proteins
PtpAffx.156731.1.S1_at	0.00608008	0.0239141	2.01702	Potri.005G036300	CX172632	AT5G19090	not assigned.no ontology.glycine rich proteins
PtpAffx.41915.1.S1_at	0.00276817	0.0220061	2.39859	Potri.005G036300	POPTR_0005s03840	AT5G19090	not assigned.no ontology.glycine rich proteins
PtpAffx.2274.1.S1_at	0.00400395	0.0221833	2.17046	Potri.007G114400	POPTR_0007s03360	AT5G09530	not assigned.no ontology.hydroxyproline rich proteins
PtpAffx.62956.1.A1_s_at	0.028868	0.0277652	1.30787	Potri.002G108100	POPTR_0002s10890	AT5G65660	not assigned.no ontology.hydroxyproline rich proteins
PtpAffx.1229.1.S1_s_at	0.122145	0.0446035	-1.01268	Potri.014G098600	POPTR_0014s09410	AT1G01320	not assigned.no ontology.pentatricopeptide (PPR) repeat-containing protein
PtpAffx.224839.1.S1_at	0.061394	0.0321534	-1.20977	Potri.013G047000	POPTR_0013s04410	AT3G04760	not assigned.no ontology.pentatricopeptide (PPR) repeat-containing protein
PtpAffx.205703.1.S1_at	0.0343055	0.0281103	-1.36186	Potri.005G212400	POPTR_0005s23410	AT1G03100	not assigned.no ontology.pentatricopeptide (PPR) repeat-containing protein
PtpAffx.215242.1.S1_at	0.0299555	0.0278505	-1.45103	Potri.019G103400	POPTR_0019s13440	AT1G03560	not assigned.no ontology.pentatricopeptide (PPR) repeat-containing protein
PtpAffx.215903.1.S1_at	0.059219	0.0317183	-1.22188	Potri.005G010900	POPTR_0005s01440	AT1G56570	not assigned.no ontology.pentatricopeptide (PPR) repeat-containing protein
PtpAffx.212333.1.S1_at	0.0286703	0.0277652	-1.51536	Potri.019G075400	POPTR_0019s10410	AT1G71460	not assigned.no ontology.pentatricopeptide (PPR) repeat-containing protein
PtpAffx.218610.1.S1_at	0.0438952	0.0298232	-1.45597	Potri.001G043500	POPTR_0001s03510	AT1G80880	not assigned.no ontology.pentatricopeptide (PPR) repeat-containing protein
PtpAffx.207058.1.S1_at	0.0782996	0.0354654	-1.14242	Potri.007G104700	POPTR_0007s04280	AT2G13600	not assigned.no ontology.pentatricopeptide (PPR) repeat-containing protein
PtpAffx.201464.1.S1_at	0.0318339	0.0279059	-1.39928	Potri.001G464200	POPTR_0001s46850	AT2G29760	not assigned.no ontology.pentatricopeptide (PPR) repeat-containing protein
PtpAffx.206752.1.S1_at	0.127237	0.045796	-0.999466	Potri.006G245300	POPTR_0006s26170	AT3G22690	not assigned.no ontology.pentatricopeptide (PPR) repeat-containing protein
PtpAffx.208741.1.S1_at	0.0531389	0.0308103	-1.31136	Potri.010G078900	POPTR_0010s08940	AT3G23020	not assigned.no ontology.pentatricopeptide (PPR) repeat-containing protein
PtpAffx.212814.1.S1_s_at	0.0723183	0.0340736	-1.16306	Potri.015G084800	POPTR_0015s09640	AT3G48250	not assigned.no ontology.pentatricopeptide (PPR) repeat-containing protein
PtpAffx.211073.1.S1_at	0.0936728	0.0385483	-1.15808	Potri.013G058900	POPTR_0013s05550	AT4G13650	not assigned.no ontology.pentatricopeptide (PPR) repeat-containing protein
PtpAffx.140759.1.A1_at	0.0262481	0.0274836	-1.40146	Potri.007G050200	POPTR_0007s10370	AT4G37380	not assigned.no ontology.pentatricopeptide (PPR) repeat-containing protein
PtpAffx.210174.1.S1_at	0.0458725	0.0300366	-1.22935	Potri.012G041200	POPTR_0012s03810	AT5G16860	not assigned.no ontology.pentatricopeptide (PPR) repeat-containing protein
PtpAffx.210504.1.S1_at	0.0699951	0.0336338	-1.26691	Potri.012G068400	POPTR_0012s07030	AT5G61370	not assigned.no ontology.pentatricopeptide (PPR) repeat-containing protein
PtpAffx.129613.1.S1_at	0.105487	0.0406085	1.21397	Potri.005G166300	POPTR_0005s16950	AT5G65160	not assigned.no ontology.pentatricopeptide (PPR) repeat-containing protein
Ptp.7682.1.A1_at	0.103114	0.0403036	-1.05591	Potri.003G155600	POPTR_0003s15430	AT5G66520	not assigned.no ontology.pentatricopeptide (PPR) repeat-containing protein
PtpAffx.200014.1.S1_at	0.0719229	0.0339611	-1.24221	Potri.001G002600	POPTR_0001s03990	AT5G56510	not assigned.no ontology.pumilio/Puf RNA-binding domain-containing protein
PtpAffx.88184.1.A1_at	0.0209095	0.026926	-1.56874	Potri.014G148500	POPTR_0014s14580	AT3G23700	not assigned.no ontology.S RNA-binding domain-containing protein
PtpAffx.214495.1.S1_at	0.112457	0.0423146	-1.07673	Potri.018G113400	POPTR_0018s12140	AT5G35170	nucleotide metabolism.phosphotransfer and pyrophosphatases.adenylate kinase
PtpAffx.18180.1.A1_at	0.0991102	0.0395591	-1.08065	Potri.013G109400	POPTR_0013s11370	AT1G72040	nucleotide metabolism.salvage
PtpAffx.207966.1.S1_at	0.0976273	0.0394025	-1.22913	Potri.008G110500	POPTR_0008s10990	AT1G26190	nucleotide metabolism.salvage.nucleoside kinases.uridine kinase
PtpAffx.16983.1.S1_at	0.0321799	0.0279059	-1.42704	Potri.001G368000	POPTR_0001s37670	AT4G25434	nucleotide metabolism.salvage.NUDIX hydrolases
Ptp.5737.1.A1_at	0.0421157	0.0293846	-1.32681	Potri.016G087900	POPTR_0016s08930	AT3G57610	nucleotide metabolism.synthesis.purine.adenylosuccinate synthase
PtpAffx.120087.1.S1_at	0.0312407	0.0279059	1.70139	Potri.008G082800	POPTR_0008s08230	AT1G16350	nucleotide metabolism.synthesis.purine.IMP dehydrogenase
PtpAffx.211924.1.S1_at	0.0712308	0.033768	-1.29203	Potri.014G166800	POPTR_0014s16480	AT5G35790	OPP.oxidative PP.G6PD
PtpAffx.46673.1.S1_at	0.000790905	0.021427	3.24892	Potri.015G074600	POPTR_0015s08590	AT5G13700	polyamine metabolism.degradation.polyamin oxidase
PtpAffx.145921.2.S1_a_at	0.0440435	0.0298771	-1.30216	Potri.002G137200	POPTR_0002s13810	AT3G60340	protein.aa activation
PtpAffx.2489.2.S1_at	0.0857637	0.0366626	-1.17072	Potri.003G080100	POPTR_0003s07790	AT3G60340	protein.aa activation
PtpAffx.221572.1.S1_at	0.0810183	0.0357626	-1.23372	Potri.017G142500	POPTR_0017s01720	AT5G52520	protein.aa activation.bifunctional aminoacyl-tRNA synthetase
PtpAffx.214213.1.S1_at	0.101928	0.0401294	-1.07244	Potri.018G024300	POPTR_0018s02040	AT2G31170	protein.aa activation.cysteine-tRNA ligase
PtpAffx.209619.1.S1_at	0.0125556	0.0257703	-1.66514	Potri.T037400	POPTR_0011s01420	AT4G04350	protein.aa activation.leucine-tRNA ligase
PtpAffx.210858.1.S1_at	0.129362	0.0461139	-0.99932	Potri.013G009300	POPTR_0013s01070	AT1G56345	protein.aa activation.pseudouridylate synthase
PtpAffx.104180.1.S1_at	0.00474543	0.0225667	2.23408	Potri.010G075600	POPTR_0770s00220	AT5G43580	protein.degradation
PtpAffx.35059.1.S1_s_at	0.136975	0.0477669	-0.975875	Potri.014G157200	POPTR_0014s15560	AT4G15410	protein.degradation
Ptp.1422.1.S1_s_at	0.0126545	0.0257703	-1.70628	Potri.001G213600	POPTR_0001s22110	AT5G22850	protein.degradation
PtpAffx.221983.1.S1_at	0.0764706	0.0350397	1.21571	Potri.005G119200	POPTR_0005s12120	AT1G43910	protein.degradation.AAA type
PtpAffx.69188.2.A1_s_at	0.0706377	0.0337452	1.23167	Potri.005G119200	POPTR_0005s12120	AT1G43910	protein.degradation.AAA type
PtpAffx.200203.1.S1_at	0.0839348	0.0364195	-1.11821	Potri.001G050300	POPTR_0001s14450	AT1G04730	protein.degradation.AAA type
Ptp.1623.1.S1_at	0.063915	0.0326793	1.23261	Potri.019G002100	POPTR_0019s01600	AT2G03200	protein.degradation.aspartate protease
PtpAffx.2376.1.S1_at	0.0443401	0.0298912	1.25391	Potri.014G099400	POPTR_0014s09490	AT1G01300	protein.degradation.aspartate protease
PtpAffx.107986.1.A1_s_at	0.0930302	0.0383892	1.1663	Potri.002G054900	POPTR_0002s05580	AT1G03220	protein.degradation.aspartate protease
PtpAffx.224746.1.S1_s_at	0.0315373	0.0279059	-1.34411	Potri.011G066800	POPTR_0011s07310	AT5G43060	protein.degradation.cysteine protease
PtpAffx.155350.1.S1_s_at	0.0185863	0.0267838	-1.5634	Potri.005G141600	POPTR_0005s18520	AT1G47128	protein.degradation.cysteine protease
PtpAffx.155350.1.S1_at	0.0273851	0.0275773	-1.42618	Potri.005G141600	POPTR_0005s18520	AT1G47128	protein.degradation.cysteine protease
Ptp.6371.1.S1_at	0.103905	0.0403942	-1.08199	Potri.001G119800	POPTR_0001s07710	AT1G62710	protein.degradation.cysteine protease
PtpAffx.201206.1.S1_at	0.0850222	0.0365257	-1.12659	Potri.001G289700	POPTR_0001s29700	AT1G17870	protein.degradation.metalloprotease
PtpAffx.221043.1.S1_at	0.030351	0.0279059	1.44529	Potri.014G058200	POPTR_0014s05720	AT2G45040	protein.degradation.metalloprotease
PtpAffx.203223.1.S1_at	0.0162135	0.026705	2.0189	Potri.003G122900	POPTR_0003s12310	AT1G63120	protein.degradation.serine protease
PtpAffx.214151.1.S1_at	0.0695502	0.0335722	-1.15084	Potri.018G037300	POPTR_0018s00790	AT5G25752	protein.degradation.serine protease
Ptp.5493.1.S1_s_at	0.00415225	0.0221833	-2.14418	Potri.014G018900	POPTR_0014s01910	AT5G67360	protein.degradation.subtilases
Ptp.1490.1.S1_s_at	0.00528917	0.0233749	-2.048	Potri.014G018900	POPTR_0014s01910	AT5G67360	protein.degradation.subtilases
PtpAffx.39597.1.S1_s_at	0.0298566	0.0278505	-1.43237	Potri.002G120400	POPTR_0002s12130	AT5G67360	protein.degradation.subtilases
Ptp.2845.1.S1_at	0.0400395	0.029059	-1.33214	Potri.014G018900	POPTR_0014s01910	AT5G67360	protein.degradation.subtilases
PtpAffx.6695.1.S1_at	0.00138408	0.021427	2.5645	Potri.007G045100	POPTR_0007s10900	AT5G67090	protein.degradation.subtilases
PtpAffx.128967.1.S1_at	0.00108749	0.021427	3.32371	Potri.007G045100	POPTR_0007s10900	AT5G67090	protein.degradation.subtilases
PtpAffx.201903.1.S1_at	0.0386555	0.0289895	-1.38335	Potri.002G091800	POPTR_0002s09240	AT1G22050	protein.degradation.ubiquitin
PtpAffx.123094.1.A1_at	0.036085	0.0284913	-1.4712	Potri.001G090300	POPTR_0001s10740	AT2G46500	protein.degradation.ubiquitin
PtpAffx.13627.3.A1_at	0.0756303	0.0348759	1.16247	Potri.006G045300	POPTR_0006s04380	AT3G52590	protein.degradation.ubiquitin
PtpAffx.13627.3.A1_a_at	0.00756303	0.0246014	2.00493	Potri.006G045300	POPTR_0006s04380	AT3G52590	protein.degradation.ubiquitin
PtpAffx.35392.1.A1_at	0.00761246	0.0246014	1.89232	Potri.011G052600	POPTR_0011s05240	AT2G33770	protein.degradation.ubiquitin.E2
PtpAffx.201253.1.S1_at	0.0210084	0.026926	-1.46421	Potri.001G358100	POPTR_0001s36840	AT4G21070	protein.degradation.ubiquitin.E3.RING
Ptp.7509.3.S1_a_at	0.0265942	0.0274836	1.41169	Potri.014G121900	POPTR_0014s11700	AT1G02610	protein.degradation.ubiquitin.E3.RING
Ptp.7509.2.S1_a_at	0.0239743	0.0271664	1.524	Potri.014G121900	POPTR_0014s11700	AT1G02610	protein.degradation.ubiquitin.E3.RING
PtpAffx.210299.1.S1_at	0.0346021	0.0281405	1.45501	Potri.012G019900	POPTR_0012s02680	AT1G76390	protein.degradation.ubiquitin.E3.RING
PtpAffx.206477.1.S1_s_at	0.0987642	0.039553	-1.1171	Potri.006G193600	POPTR_0006s20810	AT3G58030	protein.degradation.ubiquitin.E3.RING
Ptp.4932.1.S1_s_at	0.0309936	0.0279059	-1.48484	Potri.014G076800	POPTR_0014s07290	AT4G17905	protein.degradation.ubiquitin.E3.RING
PtpAffx.205161.1.S1_at	0.0389521	0.0290479	-1.25926	Potri.005G071500	POPTR_0005s07240	AT5G10370	protein.degradation.ubiquitin.E3.RING
PtpAffx.66132.1.S1_a_at	0.0632229	0.0324321	-1.16234	Potri.002G017400	POPTR_0002s01890	AT5G42200	protein.degradation.ubiquitin.E3.RING
PtpAffx.216590.1.S1_at	0.0311913	0.0279059	-1.38591	Potri.006G277700	POPTR_0006s29240	AT5G65920	protein.degradation.ubiquitin.E3.RING
PtpAffx.202017.1.S1_at	0.0520514	0.0307469	-1.22363	Potri.002G116600	POPTR_0002s11730	AT5G65920	protein.degradation.ubiquitin.E3.RING
PtpAffx.77210.1.S1_at	0.0357884	0.0284913	-1.31839	Potri.010G252200	POPTR_0010s25870	AT1G51550	protein.degradation.ubiquitin.E3.SCF.FBOX
PtpAffx.294.1.S1_s_at	0.064953	0.0327096	1.17943	Potri.006G196900	POPTR_0006s21140	AT1G15670	protein.degradation.ubiquitin.E3.SCF.FBOX
PtpAffx.9976.3.A1_at	0.0421651	0.0293846	1.32093	Potri.001G007000	POPTR_0001s04420	AT1G15670	protein.degradation.ubiquitin.E3.SCF.FBOX
Ptp.1443.1.S1_at	0.0859614	0.0366959	1.10844	Potri.010G105700	POPTR_0010s11610	AT1G68050	protein.degradation.ubiquitin.E3.SCF.FBOX
PtpAffx.32385.1.A1_a_at	0.0500741	0.03055	-1.22522	Potri.001G277400	POPTR_0001s28400	AT2G17030	protein.degradation.ubiquitin.E3.SCF.FBOX
PtpAffx.201416.1.S1_at	0.089916	0.037642	1.3284	Potri.001G452000	POPTR_0001s45630	AT2G36090	protein.degradation.ubiquitin.E3.SCF.FBOX
PtpAffx.216015.1.S1_at	0.105091	0.0405875	1.06522	Potri.005G022600	POPTR_0005s02230	AT5G27920	protein.degradation.ubiquitin.E3.SCF.FBOX
PtpAffx.207069.1.S1_s_at	0.167721	0.0541902	-0.953421	Potri.007G102000	POPTR_0007s04530	AT5G39450	protein.degradation.ubiquitin.E3.SCF.FBOX
PtpAffx.97321.1.A1_at	0.0116164	0.0256506	-1.61852	Potri.006G081600	POPTR_0006s08160	AT5G67250	protein.degradation.ubiquitin.E3.SCF.SKP
Ptp.6962.1.S1_s_at	0.111765	0.0422007	-1.07521	Potri.005G079700	POPTR_0005s08150	AT4G39710	protein.folding
PtpAffx.142358.1.S1_at	0.166782	0.0540319	-1.0089	Potri.017G017500	POPTR_0017s04880	AT2G43560	protein.folding
PtpAffx.209099.1.S1_s_at	0.117548	0.0435127	-1.03927	Potri.010G151600	POPTR_0010s16140	AT3G06440	protein.glycosylation
PtpAffx.8343.1.A1_at	0.0253584	0.0272756	-1.44155	Potri.015G010600	POPTR_0015s01290	AT4G27800	protein.postranslational modification
PtpAffx.206359.1.S1_s_at	0.024172	0.0271664	-1.51027	Potri.006G109700	POPTR_0006s11020	AT5G01920	protein.postranslational modification
Ptp.1872.1.S1_at	0.107365	0.0410039	1.09399	Potri.003G164200	POPTR_0003s16270	AT1G03080	protein.postranslational modification
PtpAffx.222785.1.S1_at	0.0324271	0.0279059	-1.43914	Potri.005G033400	POPTR_0005s03640	AT1G09000	protein.postranslational modification
Ptp.2018.2.A1_s_at	0.103609	0.0403513	-1.05711	Potri.005G033400	POPTR_0005s03640	AT1G09000	protein.postranslational modification
PtpAffx.200331.1.S1_at	0.0843796	0.0364665	1.593	Potri.001G083500	POPTR_0001s11400	AT1G32640	protein.postranslational modification
PtpAffx.145393.1.A1_at	0.100593	0.0398042	1.20804	Potri.010G151500	POPTR_0010s16130	AT1G48040	protein.postranslational modification
PtpAffx.16358.1.S1_s_at	0.134058	0.047129	-1.01935	Potri.003G015400	POPTR_0003s01110	AT1G60940	protein.postranslational modification
PtpAffx.212862.1.S1_at	0.0578349	0.0315214	-1.44871	Potri.015G093400	POPTR_0015s10550	AT2G26700	protein.postranslational modification
PtpAffx.210072.1.S1_at	0.0316856	0.0279059	-1.40903	Potri.011G139800	POPTR_0011s14320	AT3G14370	protein.postranslational modification
PtpAffx.208542.1.S1_at	0.102027	0.0401319	-1.05857	Potri.010G024800	POPTR_0010s02560	AT3G16560	protein.postranslational modification
PtpAffx.217078.1.S1_s_at	0.117004	0.043441	-1.04129	Potri.008G207700	POPTR_0026s00200	AT3G16560	protein.postranslational modification
PtpAffx.224597.1.S1_at	0.0507662	0.030572	-1.35932	Potri.008G104300	POPTR_0008s10390	AT3G17090	protein.postranslational modification
PtpAffx.224658.1.S1_at	0.0842808	0.0364601	-1.1317	Potri.010G146700	POPTR_0010s15660	AT3G17090	protein.postranslational modification
PtpAffx.32983.1.S1_at	0.0513594	0.0305806	-1.23981	Potri.006G130000	POPTR_0006s13200	AT3G53380	protein.postranslational modification
PtpAffx.101533.1.A1_at	0.0669303	0.0328936	1.2068	Potri.014G109900	POPTR_0014s10550	AT3G62010	protein.postranslational modification
PtpAffx.88082.1.A1_at	0.0937716	0.0385483	1.22562	Potri.002G126900	POPTR_0002s12840	AT4G26470	protein.postranslational modification
PtpAffx.205772.1.S1_at	0.0389026	0.0290479	-1.34755	Potri.005G227600	POPTR_0005s24920	AT4G28560	protein.postranslational modification
PtpAffx.208499.1.S1_at	0.0601582	0.0319567	-1.21507	Potri.010G031800	POPTR_0010s03300	AT5G18700	protein.postranslational modification
PtpAffx.62678.1.A1_at	0.0864558	0.0368132	-1.13716	Potri.009G015600	POPTR_0009s02090	AT5G22050	protein.postranslational modification
PtpAffx.147982.1.S1_s_at	0.0911518	0.0379758	-1.09106	Potri.014G115600	POPTR_0002s19110	AT5G26751	protein.postranslational modification
PtpAffx.212263.1.S1_at	0.0806228	0.0357336	-1.16431	Potri.019G043400	POPTR_0019s06030	AT5G35980	protein.postranslational modification
PtpAffx.208150.1.S1_at	0.0809689	0.0357626	-1.14009	Potri.008G152300	POPTR_0008s15170	AT3G04910	protein.postranslational modification.kinase
PtpAffx.216147.1.S1_s_at	0.0130005	0.0257703	-1.45378	Potri.004G170900	POPTR_0007s15230	AT1G16760	protein.postranslational modification.kinase.receptor like cytoplasmatic kinase IX
PtpAffx.204618.1.S1_s_at	0.0149283	0.0264789	-1.6587	Potri.009G115600	POPTR_0009s11850	AT4G34500	protein.postranslational modification.kinase.receptor like cytoplasmatic kinase V
PtpAffx.204618.1.S1_at	0.0912012	0.0379758	-1.18288	Potri.009G115600	POPTR_0009s11850	AT4G34500	protein.postranslational modification.kinase.receptor like cytoplasmatic kinase V
PtpAffx.93055.1.S1_at	0.0529412	0.0308103	-1.28261	Potri.006G053000	POPTR_0006s05160	AT5G13650	protein.synthesis.elongation
PtpAffx.95185.1.A1_at	0.0957489	0.0390385	1.10469	Potri.010G076900	POPTR_0010s08750	AT5G09510	protein.synthesis.ribosomal protein.eukaryotic.40S subunit.S15
Ptp.6616.1.S1_a_at	0.00835393	0.0249735	-1.7175	Potri.001G365600	POPTR_0001s37430	AT3G13120	protein.synthesis.ribosomal protein.prokaryotic.chloroplast.30S subunit.S10
PtpAffx.84508.1.S1_at	0.0559071	0.0312569	-1.36211	Potri.002G079600	POPTR_0002s07980	AT3G24590	protein.targeting.chloroplast
PtpAffx.75508.1.A1_at	0.0252101	0.0272513	-1.53332	Potri.016G036600	POPTR_0016s03600	AT3G56710	protein.targeting.chloroplast
PtpAffx.138099.1.S1_s_at	0.0826001	0.0360933	-1.20727	Potri.010G014300	POPTR_0010s01800	AT4G02510	protein.targeting.chloroplast
PtpAffx.208486.1.S1_at	0.079387	0.0355861	-1.14205	Potri.010G014300	POPTR_0010s01800	AT4G02510	protein.targeting.chloroplast
PtpAffx.106600.1.S1_at	0.0990608	0.0395591	1.19234	Potri.001G234600	POPTR_0001s24130	AT2G39380	protein.targeting.secretory pathway.unspecified
PtpAffx.145251.1.A1_at	0.0150272	0.0264789	2.03896	Potri.001G234600	POPTR_0001s24130	AT2G39380	protein.targeting.secretory pathway.unspecified
PtpAffx.9973.1.S1_at	0.018438	0.0267838	1.52054	Potri.008G068800	POPTR_0008s06870	AT3G55960	protein.targeting.unknown
Ptp.5206.1.S1_at	0.00355907	0.0220061	-2.16716	Potri.001G468100	POPTR_0001s47210	AT4G26530	PS.calvin cyle.aldolase
Ptp.5206.1.S1_x_at	0.0119624	0.0256506	-1.73576	Potri.001G468100	POPTR_0001s47210	AT4G26530	PS.calvin cyle.aldolase
PtpAffx.25697.1.S1_at	0.0464162	0.0301387	-1.29051	Potri.001G134000	POPTR_0001s01630	AT1G32060	PS.calvin cyle.PRK
Ptp.5133.1.S1_s_at	0.143846	0.0493296	-1.02024	Potri.008G171000	POPTR_0008s17090	AT2G05620	PS.lightreaction.cyclic electron flow-chlororespiration
Ptp.873.2.S1_s_at	0.0471083	0.0302127	-1.22729	Potri.011G126700	POPTR_0001s41780	AT5G54270	PS.lightreaction.photosystem II.LHC-II
Ptp.4988.2.S1_a_at	0.0553633	0.0311817	-1.32796	Potri.002G256400	POPTR_0002s25810	AT4G28660	PS.lightreaction.photosystem II.PSII polypeptide subunits
PtpAffx.211486.1.S1_at	0.0405833	0.0292089	-1.38496	Potri.014G073500	POPTR_0014s06940	AT2G45630	PS.photorespiration.hydroxypyruvate reductase
PtpAffx.59867.2.S1_s_at	0.0942165	0.0386741	-1.08283	Potri.012G069200	POPTR_0012s07100	AT3G19000	redox.ascorbate and glutathione
PtpAffx.1049.1.A1_at	0.03391	0.0281103	1.36483	Potri.001G219300	POPTR_0001s22680	AT5G21105	redox.ascorbate and glutathione.ascorbate
PtpAffx.27878.2.S1_a_at	0.048344	0.0303136	1.27356	Potri.017G017300	POPTR_0007s01400	AT1G28480	redox.glutaredoxins
PtpAffx.4889.5.A1_at	0.00197726	0.0218391	2.95353	Potri.002G208700	POPTR_0020s00420	AT3G62930	redox.glutaredoxins
PtpAffx.4889.4.S1_at	0.000494315	0.021427	3.86011	Potri.014G134000	POPTR_0014s12850	AT3G62930	redox.glutaredoxins
PtpAffx.88104.1.A1_at	0.00430054	0.0221833	2.70269	Potri.008G214800	POPTR_0008s22840	AT5G18600	redox.glutaredoxins
Ptp.7072.1.S1_s_at	0.118191	0.0435646	-1.02283	Potri.013G067300	POPTR_0013s06360	AT5G17770	redox.misc
PtpAffx.37920.2.A1_s_at	0.0190806	0.026926	-1.54039	Potri.002G073000	POPTR_0002s07390	AT3G15360	redox.thioredoxin
PtpAffx.209420.1.S1_at	0.0344538	0.0281405	1.34556	Potri.010G225700	POPTR_0010s23260	AT5G04260	redox.thioredoxin
PtpAffx.129568.2.A1_a_at	0.0363816	0.0286201	-1.40918	Potri.001G376600	POPTR_0001s38570	AT5G20040	RNA.processing
PtpAffx.202928.1.S1_at	0.131834	0.0466116	-0.993516	Potri.003G057500	POPTR_0003s05620	AT3G13300	RNA.processing
PtpAffx.214126.1.S1_at	0.0541275	0.0310874	-1.36232	Potri.018G043600	POPTR_0018s00300	AT3G46210	RNA.processing.ribonucleases
PtpAffx.213357.1.S1_at	0.0433515	0.0297072	1.27184	Potri.016G062500	POPTR_0016s06240	AT1G55310	RNA.processing.splicing
PtpAffx.204948.1.S1_at	0.0622343	0.0322172	1.27403	Potri.009G036900	POPTR_0009s04160	AT2G29210	RNA.processing.splicing
PtpAffx.219707.1.S1_at	0.0994068	0.0395878	1.12485	Potri.006G138700	POPTR_0006s14090	AT1G19210	RNA.regulation of transcription.AP2/EREBP, APETALA2/Ethylene-responsive element binding protein family
PtpAffx.4624.1.S1_at	0.0643104	0.0326793	-1.26573	Potri.008G210900	POPTR_0008s23260	AT3G16770	RNA.regulation of transcription.AP2/EREBP, APETALA2/Ethylene-responsive element binding protein family
PtpAffx.130846.1.S1_at	0.0173999	0.0267458	1.83872	Potri.018G038100	POPTR_0018s00700	AT5G21960	RNA.regulation of transcription.AP2/EREBP, APETALA2/Ethylene-responsive element binding protein family
PtpAffx.147430.1.A1_at	0.0204152	0.026926	1.91546	Potri.012G134100	POPTR_0012s13870	AT5G51990	RNA.regulation of transcription.AP2/EREBP, APETALA2/Ethylene-responsive element binding protein family
PtpAffx.138477.1.S1_at	0.0056352	0.0239141	2.60599	Potri.014G099900	POPTR_0014s09540	AT1G01250	RNA.regulation of transcription.AP2/EREBP, APETALA2/Ethylene-responsive element binding protein family
PtpAffx.106356.1.S1_s_at	0.112407	0.0423146	1.08496	Potri.005G176000	POPTR_0005s15830	AT1G21910	RNA.regulation of transcription.AP2/EREBP, APETALA2/Ethylene-responsive element binding protein family
PtpAffx.31318.1.A1_at	0.0487395	0.0304424	-1.22923	Potri.010G046600	POPTR_0010s05670	AT1G24590	RNA.regulation of transcription.AP2/EREBP, APETALA2/Ethylene-responsive element binding protein family
PtpAffx.209375.1.S1_at	0.0780524	0.0353904	1.36661	Potri.010G216200	POPTR_0010s22320	AT2G28550	RNA.regulation of transcription.AP2/EREBP, APETALA2/Ethylene-responsive element binding protein family
PtpAffx.49471.1.A1_at	0.0547207	0.0310874	1.59322	Potri.010G216200	CV257504	AT2G28550	RNA.regulation of transcription.AP2/EREBP, APETALA2/Ethylene-responsive element binding protein family
PtpAffx.54562.1.A1_at	0.0416214	0.0293836	1.43661	Potri.015G136400	POPTR_0015s13830	AT5G51990	RNA.regulation of transcription.AP2/EREBP, APETALA2/Ethylene-responsive element binding protein family
PtpAffx.129717.1.S1_s_at	0.0167573	0.026705	2.25242	Potri.001G110500	POPTR_0001s08740	AT5G52020	RNA.regulation of transcription.AP2/EREBP, APETALA2/Ethylene-responsive element binding protein family
PtpAffx.65180.1.A1_at	0.102916	0.040299	1.20097	Potri.005G195000	POPTR_0005s21690	AT5G64750	RNA.regulation of transcription.AP2/EREBP, APETALA2/Ethylene-responsive element binding protein family
PtpAffx.208258.1.S1_at	0.0408304	0.0292123	-1.31367	Potri.008G181000	POPTR_0008s18130	AT1G67710	RNA.regulation of transcription.ARR
PtpAffx.75760.1.A1_at	0.120712	0.0442487	-1.0668	Potri.001G027000	POPTR_0001s06430	AT3G57040	RNA.regulation of transcription.ARR
PtpAffx.32419.2.S1_at	0.0628769	0.032408	1.21204	Potri.005G145500	POPTR_0005s18900	AT3G49940	RNA.regulation of transcription.AS2,Lateral Organ Boundaries Gene Family
PtpAffx.32419.1.A1_at	0.0236777	0.0271371	1.4191	Potri.005G145500	POPTR_0005s18900	AT3G49940	RNA.regulation of transcription.AS2,Lateral Organ Boundaries Gene Family
PtpAffx.207814.1.S1_at	0.0928819	0.0383892	-1.1998	Potri.008G079800	POPTR_0008s07930	AT1G65620	RNA.regulation of transcription.AS2,Lateral Organ Boundaries Gene Family
PtpAffx.215454.1.S1_s_at	0.0769155	0.0352064	-1.21491	Potri.017G114500	POPTR_0005s15670	AT3G02550	RNA.regulation of transcription.AS2,Lateral Organ Boundaries Gene Family
PtpAffx.32419.2.S1_s_at	0.0649036	0.0327096	1.28857	Potri.T062400	POPTR_0005s18900	AT3G49940	RNA.regulation of transcription.AS2,Lateral Organ Boundaries Gene Family
PtpAffx.214062.1.S1_at	0.0525457	0.0307796	-1.22085	Potri.018G057000	POPTR_0018s04890	AT3G16500	RNA.regulation of transcription.Aux/IAA family
PtpAffx.214062.1.S1_x_at	0.0796342	0.0356453	-1.16818	Potri.018G057000	POPTR_0018s04890	AT3G16500	RNA.regulation of transcription.Aux/IAA family
PtpAffx.221149.1.S1_at	0.0778052	0.0353894	-1.15017	Potri.014G036900	POPTR_0014s03620	AT4G33280	RNA.regulation of transcription.B3 transcription factor family
PtpAffx.211171.1.S1_at	0.0488878	0.0304521	-1.26156	Potri.001G415800	POPTR_0001s44150	AT4G38070	RNA.regulation of transcription.bHLH,Basic Helix-Loop-Helix family
Ptp.6783.1.S1_at	0.0797825	0.0356528	1.22898	Potri.008G190800	POPTR_0008s19510	AT1G59640	RNA.regulation of transcription.bHLH,Basic Helix-Loop-Helix family
PtpAffx.18392.1.A1_at	0.0455264	0.0299848	-1.22006	Potri.005G222500	POPTR_0005s24390	AT2G31280	RNA.regulation of transcription.bHLH,Basic Helix-Loop-Helix family
PtpAffx.203837.1.S1_s_at	0.0434009	0.0297072	-1.48551	Potri.004G055700	POPTR_0004s05490	AT3G56770	RNA.regulation of transcription.bHLH,Basic Helix-Loop-Helix family
PtpAffx.4817.2.A1_at	0.0330203	0.0281103	-1.48476	Potri.013G117600	POPTR_0013s12190	AT3G56770	RNA.regulation of transcription.bHLH,Basic Helix-Loop-Helix family
PtpAffx.215509.1.S1_at	0.0997528	0.0396527	1.15278	Potri.001G063000	POPTR_0011s05320	AT4G20970	RNA.regulation of transcription.bHLH,Basic Helix-Loop-Helix family
Ptp.3961.1.S1_at	0.115571	0.0430195	1.15484	Potri.013G129800	POPTR_0013s13340	AT4G20970	RNA.regulation of transcription.bHLH,Basic Helix-Loop-Helix family
PtpAffx.41858.1.A1_s_at	0.0370737	0.0286201	1.48528	Potri.001G063000	POPTR_0011s05320	AT4G20970	RNA.regulation of transcription.bHLH,Basic Helix-Loop-Helix family
PtpAffx.212769.1.S1_at	0.00573406	0.0239141	2.59567	Potri.015G074500	POPTR_0015s08580	AT4G20970	RNA.regulation of transcription.bHLH,Basic Helix-Loop-Helix family
PtpAffx.213044.1.S1_at	0.000593178	0.021427	4.00065	Potri.015G134400	POPTR_0015s14050	AT4G25410	RNA.regulation of transcription.bHLH,Basic Helix-Loop-Helix family
PtpAffx.87591.1.S1_at	0.0455759	0.0299848	1.39864	Potri.010G142900	POPTR_0010s15280	AT5G49450	RNA.regulation of transcription.bZIP transcription factor family
PtpAffx.211623.1.S1_at	0.075482	0.0348446	1.39771	Potri.014G100900	POPTR_0014s09640	AT3G61850	RNA.regulation of transcription.C2C2(Zn) DOF zinc finger family
PtpAffx.203882.1.S1_at	0.0747899	0.0346357	-1.30241	Potri.004G046100	POPTR_0004s04590	AT5G60850	RNA.regulation of transcription.C2C2(Zn) DOF zinc finger family
PtpAffx.889.1.A1_a_at	0.0235788	0.0271371	1.43938	Potri.009G089400	POPTR_0009s09250	AT1G27730	RNA.regulation of transcription.C2H2 zinc finger family
Ptp.7067.1.S1_at	0.0229857	0.0271176	1.94624	Potri.001G295500	POPTR_0001s30260	AT1G27730	RNA.regulation of transcription.C2H2 zinc finger family
PtpAffx.134013.1.A1_s_at	0.141572	0.0487766	-1.00392	Potri.010G102700	CV253319	AT1G66140	RNA.regulation of transcription.C2H2 zinc finger family
PtpAffx.208939.1.S1_at	0.040781	0.0292123	-1.36245	Potri.010G122400	POPTR_0010s13230	AT1G68360	RNA.regulation of transcription.C2H2 zinc finger family
PtpAffx.217143.1.S1_s_at	0.0137914	0.0262199	-1.90537	Potri.016G033500	POPTR_0016s03330	AT5G05130	RNA.regulation of transcription.Chromatin Remodeling Factors
PtpAffx.5239.2.S1_a_at	0.0772121	0.0352305	-1.18202	Potri.005G066600	POPTR_0005s06770	AT5G63950	RNA.regulation of transcription.Chromatin Remodeling Factors
PtpAffx.17454.1.A1_at	0.055561	0.0311968	-1.24833	Potri.005G051100	POPTR_0005s05270	AT3G22780	RNA.regulation of transcription.CPP(Zn),CPP1-related transcription factor family
PtpAffx.204114.1.S1_at	0.0239249	0.0271664	-1.40061	Potri.004G134000	POPTR_0004s14140	AT5G49160	RNA.regulation of transcription.DNA methyltransferases
PtpAffx.138291.1.S1_s_at	0.0853188	0.0366168	-1.14845	Potri.004G200800	POPTR_0004s21100	AT5G22220	RNA.regulation of transcription.E2F/DP transcription factor family
PtpAffx.206912.1.S1_x_at	0.168463	0.0542924	-0.986422	Potri.T098900	POPTR_0007s01230	AT2G20570	RNA.regulation of transcription.G2-like transcription factor family, GARP
PtpAffx.214736.1.S1_s_at	0.049481	0.03055	1.35902	Potri.019G032700	POPTR_0019s04820	AT3G04030	RNA.regulation of transcription.G2-like transcription factor family, GARP
PtpAffx.75680.1.A1_at	0.106772	0.0409216	-1.09452	Potri.014G000700	POPTR_0014s00280	AT3G13040	RNA.regulation of transcription.G2-like transcription factor family, GARP
PtpAffx.140939.1.A1_at	0.141473	0.0487766	-0.984766	Potri.006G143200	POPTR_0006s14560	AT3G13960	RNA.regulation of transcription.General Transcription
PtpAffx.45681.1.S1_at	0.0349481	0.0282102	1.26917	Potri.002G031000	POPTR_0002s03240	AT2G16400	RNA.regulation of transcription.HB,Homeobox transcription factor family
PtpAffx.1458.1.S1_at	0.0593178	0.0317183	1.68758	Potri.014G103000	POPTR_0014s09860	AT2G46680	RNA.regulation of transcription.HB,Homeobox transcription factor family
Ptp.1204.1.A1_at	0.019476	0.026926	2.10263	Potri.014G103000	POPTR_0014s09860	AT2G46680	RNA.regulation of transcription.HB,Homeobox transcription factor family
PtpAffx.210598.1.S1_s_at	0.068611	0.0333042	-1.15617	Potri.012G087100	POPTR_0012s08900	AT1G23380	RNA.regulation of transcription.HB,Homeobox transcription factor family
PtpAffx.208886.1.S1_at	0.0663866	0.0328368	-1.44774	Potri.010G112600	POPTR_0010s12300	AT2G01430	RNA.regulation of transcription.HB,Homeobox transcription factor family
PtpAffx.200333.1.S1_at	0.0118141	0.0256506	-1.95674	Potri.001G083700	POPTR_0001s11380	AT2G46680	RNA.regulation of transcription.HB,Homeobox transcription factor family
PtpAffx.221112.1.S1_s_at	0.0501236	0.03055	-1.26716	Potri.014G045100	POPTR_0014s04460	AT3G60390	RNA.regulation of transcription.HB,Homeobox transcription factor family
PtpAffx.214067.1.S1_at	0.11562	0.0430195	-1.06342	Potri.018G054700	POPTR_0018s05080	AT4G32980	RNA.regulation of transcription.HB,Homeobox transcription factor family
PtpAffx.209317.1.S1_at	0.00766189	0.0246014	-1.73253	Potri.010G197300	POPTR_0010s20480	AT5G02030	RNA.regulation of transcription.HB,Homeobox transcription factor family
PtpAffx.224312.1.S1_at	0.10351	0.0403513	1.09523	Potri.003G132000	POPTR_0003s13190	AT1G63910	RNA.regulation of transcription.MYB domain transcription factor family
PtpAffx.224312.1.S1_x_at	0.0887296	0.0373412	1.24829	Potri.003G132000	POPTR_0003s13190	AT1G63910	RNA.regulation of transcription.MYB domain transcription factor family
PtpAffx.19531.1.S1_at	0.0951063	0.0389122	-1.11038	Potri.014G111200	POPTR_0014s10680	AT4G01680	RNA.regulation of transcription.MYB domain transcription factor family
PtpAffx.204871.1.S1_x_at	0.00993574	0.0253676	1.85667	Potri.009G053900	POPTR_0009s05860	AT5G12870	RNA.regulation of transcription.MYB domain transcription factor family
PtpAffx.224153.1.S1_x_at	0.0223431	0.0270374	1.39823	Potri.001G099800	POPTR_0001s09810	AT1G63910	RNA.regulation of transcription.MYB domain transcription factor family
PtpAffx.224153.1.S1_s_at	0.0045477	0.0223793	2.43765	Potri.001G099800	POPTR_0001s09810	AT1G63910	RNA.regulation of transcription.MYB domain transcription factor family
PtpAffx.208944.1.S1_at	0.021651	0.0270272	1.57497	Potri.010G123000	POPTR_0010s13290	AT1G68320	RNA.regulation of transcription.MYB domain transcription factor family
PtpAffx.213946.1.S1_at	0.0481957	0.0303083	-1.2493	Potri.017G085200	POPTR_0017s12140	AT1G69560	RNA.regulation of transcription.MYB domain transcription factor family
PtpAffx.224226.1.S1_at	0.00519031	0.0231942	2.7012	Potri.002G038500	POPTR_0002s03960	AT2G31180	RNA.regulation of transcription.MYB domain transcription factor family
PtpAffx.8131.4.A1_a_at	0.0647059	0.0326899	-1.24117	Potri.006G221800	POPTR_0006s23840	AT4G38620	RNA.regulation of transcription.MYB domain transcription factor family
PtpAffx.8131.6.A1_a_at	0.0652991	0.0327096	-1.22491	Potri.006G221800	POPTR_0006s23840	AT4G38620	RNA.regulation of transcription.MYB domain transcription factor family
PtpAffx.203.1.S1_a_at	0.0470588	0.0302127	-1.48561	Potri.004G086300	POPTR_0004s08480	AT5G16600	RNA.regulation of transcription.MYB domain transcription factor family
PtpAffx.212505.1.S1_at	0.0108749	0.0256192	2.05009	Potri.019G118800	POPTR_0019s14130	AT5G16770	RNA.regulation of transcription.MYB domain transcription factor family
PtpAffx.210452.1.S1_at	0.00212556	0.0218391	-2.34172	Potri.012G060300	POPTR_0012s05720	AT1G49010	RNA.regulation of transcription.MYB-related transcription factor family
Ptp.4232.1.S1_s_at	0.0294118	0.0277757	-1.57562	Potri.016G112300	POPTR_0016s11980	AT2G38090	RNA.regulation of transcription.MYB-related transcription factor family
PtpAffx.37663.2.S1_a_at	0.0396441	0.029059	1.30925	Potri.019G031400	POPTR_0019s04690	AT3G04070	RNA.regulation of transcription.NAC domain transcription factor family
PtpAffx.47432.1.S1_s_at	0.105289	0.0405875	1.25918	Potri.001G218800	POPTR_0001s22630	AT3G44350	RNA.regulation of transcription.NAC domain transcription factor family
PtpAffx.200701.1.S1_s_at	0.0915472	0.0380468	1.30667	Potri.001G218800	POPTR_0001s22630	AT3G44350	RNA.regulation of transcription.NAC domain transcription factor family
PtpAffx.205295.1.S1_at	0.0165101	0.026705	-1.61861	Potri.005G101000	POPTR_0005s10400	AT4G35590	RNA.regulation of transcription.NIN-like bZIP-related family
PtpAffx.67952.1.A1_at	0.0175976	0.0267468	1.94552	Potri.017G135000	POPTR_0017s02470	AT5G37490	RNA.regulation of transcription.PHOR1
PtpAffx.58636.1.S1_at	0.14523	0.0494858	-1.00425	Potri.014G120100	POPTR_0014s11520	AT4G02020	RNA.regulation of transcription.Polycomb Group (PcG)
PtpAffx.208245.1.S1_at	0.0370242	0.0286201	-1.33991	Potri.008G178300	POPTR_0008s17850	AT1G67590	RNA.regulation of transcription.putative transcription regulator
PtpAffx.25250.1.A1_a_at	0.0219476	0.0270272	1.57431	Potri.010G132400	POPTR_0010s14250	AT1G68730	RNA.regulation of transcription.putative transcription regulator
PtpAffx.146878.3.A1_a_at	0.115472	0.0430195	-1.03642	Potri.014G189900	POPTR_0002s23110	AT3G24870	RNA.regulation of transcription.putative transcription regulator
PtpAffx.201325.1.S1_at	0.106574	0.040882	-1.04532	Potri.001G375600	POPTR_0001s38460	AT4G27330	RNA.regulation of transcription.putative transcription regulator
PtpAffx.216968.1.S1_at	0.0676223	0.0330092	1.15204	Potri.001G071700	POPTR_0001s12600	AT2G19640	RNA.regulation of transcription.SET-domain transcriptional regulator family
PtpAffx.215440.1.S1_at	0.118784	0.0437271	-1.22329	Potri.017G112000	POPTR_0017s13980	AT1G67260	RNA.regulation of transcription.TCP transcription factor family
PtpAffx.112109.1.S1_at	0.0531883	0.0308103	-1.22187	Potri.012G117500	POPTR_0012s11820	AT2G35640	RNA.regulation of transcription.Trihelix, Triple-Helix transcription factor family
PtpAffx.213531.1.S1_s_at	0.0558082	0.0312569	-1.2828	Potri.016G096300	POPTR_0016s11010	AT3G10040	RNA.regulation of transcription.Trihelix, Triple-Helix transcription factor family
PtpAffx.23723.2.S1_a_at	0.0300049	0.0278505	-1.42439	Potri.002G053000	POPTR_0002s05390	AT3G63140	RNA.regulation of transcription.unclassified
PtpAffx.201271.1.S1_at	0.0845774	0.0364792	-1.10843	Potri.001G361800	POPTR_0001s37280	AT5G55580	RNA.regulation of transcription.unclassified
PtpAffx.77074.1.A1_at	0.00464656	0.0223793	2.50309	Potri.017G119900	POPTR_0005s15100	AT1G66810	RNA.regulation of transcription.unclassified
PtpAffx.160515.1.A1_at	0.031735	0.0279059	1.52098	Potri.005G109600	POPTR_0005s11150	AT3G51325	RNA.regulation of transcription.unclassified
PtpAffx.30090.1.S1_at	0.083391	0.0362198	-1.16212	Potri.002G104600	POPTR_0002s10480	AT1G09750	RNA.regulation of transcription.unclassified
PtpAffx.101048.1.A1_at	0.00632724	0.0240355	2.12928	Potri.010G125900	POPTR_0010s13580	AT3G25882	RNA.regulation of transcription.unclassified
PtpAffx.223443.1.S1_at	0.112803	0.0423898	-1.07882	Potri.017G063800	POPTR_0017s09590	AT3G26935	RNA.regulation of transcription.unclassified
PtpAffx.221038.1.S1_at	0.0593673	0.0317183	-1.21332	Potri.014G059300	POPTR_0014s05840	AT3G60670	RNA.regulation of transcription.unclassified
PtpAffx.165.1.S1_at	0.0334652	0.0281103	1.40359	Potri.006G232600	POPTR_0006s24870	AT5G10770	RNA.regulation of transcription.unclassified
PtpAffx.224335.1.S1_at	0.0966387	0.039186	1.09758	Potri.003G188100	POPTR_0003s18700	AT5G23570	RNA.regulation of transcription.unclassified
PtpAffx.205381.1.S1_at	0.0260999	0.0274598	-1.59476	Potri.005G144600	POPTR_0005s18810	AT5G43100	RNA.regulation of transcription.unclassified
PtpAffx.10586.2.S1_at	0.0973801	0.0393394	1.33201	Potri.003G182200	POPTR_0003s18060	AT1G80840	RNA.regulation of transcription.WRKY domain transcription factor family
PtpAffx.213689.1.S1_at	0.0476026	0.0302923	1.42292	Potri.016G128300	POPTR_0016s13600	AT2G38470	RNA.regulation of transcription.WRKY domain transcription factor family
PtpAffx.152367.1.S1_s_at	0.0717746	0.0339514	1.35734	Potri.006G263600	POPTR_0006s27950	AT4G31800	RNA.regulation of transcription.WRKY domain transcription factor family
PtpAffx.100749.1.S1_at	0.0681661	0.0331254	1.24367	Potri.019G123500	POPTR_0019s14460	AT5G07100	RNA.regulation of transcription.WRKY domain transcription factor family
PtpAffx.152367.1.S1_at	0.0927336	0.0383892	1.23643	Potri.018G019800	POPTR_0018s02470	AT1G80840	RNA.regulation of transcription.WRKY domain transcription factor family
PtpAffx.81201.1.S1_a_at	0.0250618	0.0272123	-1.42024	Potri.006G133200	POPTR_0006s13550	AT2G37260	RNA.regulation of transcription.WRKY domain transcription factor family
PtpAffx.107622.1.A1_at	0.148789	0.0499301	-1.16242	Potri.006G109100	POPTR_0006s10950	AT3G56400	RNA.regulation of transcription.WRKY domain transcription factor family
Ptp.3143.2.S1_a_at	0.166387	0.0539845	-1.09854	Potri.006G109100	POPTR_0006s10950	AT3G56400	RNA.regulation of transcription.WRKY domain transcription factor family
PtpAffx.132628.1.S1_s_at	0.0657439	0.0328317	1.25267	Potri.002G168700	POPTR_0002s17010	AT4G23810	RNA.regulation of transcription.WRKY domain transcription factor family
PtpAffx.161544.2.S1_a_at	0.0445872	0.0299251	-1.25225	Potri.019G043300	POPTR_0019s06020	AT1G64860	RNA.transcription
PtpAffx.206534.1.S1_at	0.0789916	0.0355861	-1.18741	Potri.006G181100	POPTR_0006s19490	AT2G24120	RNA.transcription
Ptp.6782.1.S1_at	0.05304	0.0308103	-1.20629	Potri.006G253500	POPTR_0006s26980	AT3G49500	RNA.transcription
Ptp.1361.3.S1_a_at	0.159516	0.0524385	-1.10111	Potri.008G161700	POPTR_0008s16160	AT4G14660	RNA.transcription
PtpAffx.215415.1.S1_at	0.0788433	0.0355861	1.2174	Potri.T073500	POPTR_0017s13770	AT5G15700	RNA.transcription
PtpAffx.12564.1.A1_at	0.071132	0.033768	-1.24763	Potri.019G027800	CV245340	ATCG00170	RNA.transcription
PtpAffx.43573.2.A1_at	0.0857143	0.0366626	1.22843	Potri.008G159000	POPTR_0008s15880	AT3G22890	S-assimilation.APS
PtpAffx.35909.1.S1_at	0.0960455	0.0390385	1.18467	Potri.010G188000	POPTR_0010s19530	AT5G05600	secondary metabolism.flavonoids.anthocyanins
PtpAffx.67810.1.A1_at	0.0135937	0.0261675	1.71439	Potri.016G117100	POPTR_0016s12440	AT5G05600	secondary metabolism.flavonoids.anthocyanins
PtpAffx.67810.1.A1_s_at	0.00306476	0.0220061	2.41492	Potri.016G117100	POPTR_0016s12440	AT5G05600	secondary metabolism.flavonoids.anthocyanins
PtpAffx.159543.2.A1_at	0.00617894	0.0239141	2.82005	Potri.006G101200	POPTR_0006s10210	AT5G05600	secondary metabolism.flavonoids.anthocyanins
PtpAffx.159543.2.A1_a_at	0.000148295	0.021427	4.59099	Potri.006G101100	POPTR_0006s10200	AT5G05600	secondary metabolism.flavonoids.anthocyanins
PtpAffx.94827.1.A1_at	0.000197726	0.021427	4.8101	Potri.006G101100	POPTR_0006s10200	AT5G05600	secondary metabolism.flavonoids.anthocyanins
PtpAffx.159543.1.A1_at	9.88631e-05	0.021427	5.21813	Potri.006G101100	POPTR_0006s10200	AT5G05600	secondary metabolism.flavonoids.anthocyanins
Ptp.6874.1.S1_s_at	0.00627781	0.0240355	-1.83775	Potri.004G096100	POPTR_0004s09520	AT5G39050	secondary metabolism.flavonoids.anthocyanins.anthocyanin 5-aromatic acyltransferase
PtpAffx.225728.1.S1_at	0.00963915	0.0253676	-1.78915	Potri.004G096100	POPTR_0004s09520	AT5G39050	secondary metabolism.flavonoids.anthocyanins.anthocyanin 5-aromatic acyltransferase
PtpAffx.16402.2.S1_a_at	0.0208107	0.026926	-1.48737	Potri.004G093800	POPTR_0004s09280	AT5G39080	secondary metabolism.flavonoids.anthocyanins.anthocyanin 5-aromatic acyltransferase
PtpAffx.7896.3.S1_a_at	0.0259021	0.0274598	-1.4959	Potri.001G051600	POPTR_0001s14310	AT5G13930	secondary metabolism.flavonoids.chalcones.naringenin-chalcone synthase
PtpAffx.37785.1.A1_s_at	0.0141374	0.0263929	1.66188	Potri.001G451900	POPTR_0001s45610	AT4G10490	secondary metabolism.flavonoids.dihydroflavonols
Ptp.6131.1.S1_s_at	0.00395452	0.0221833	-2.14346	Potri.001G118400	POPTR_0001s07860	AT4G12300	secondary metabolism.flavonoids.dihydroflavonols
PtpAffx.215658.1.S1_at	0.0092437	0.0253106	-1.84952	Potri.001G118400	POPTR_0001s07860	AT4G12300	secondary metabolism.flavonoids.dihydroflavonols
PtpAffx.160390.2.A1_at	0.026693	0.0274836	1.38336	Potri.015G002800	POPTR_0015s00510	AT5G24530	secondary metabolism.flavonoids.dihydroflavonols
PtpAffx.218021.1.S1_at	0.0324765	0.0279059	-1.32203	Potri.011G061000	POPTR_0011s05910	AT5G54010	secondary metabolism.flavonoids.dihydroflavonols
PtpAffx.67540.1.A1_s_at	0.0473554	0.0302184	-1.2384	Potri.011G061000	POPTR_0011s05910	AT5G54010	secondary metabolism.flavonoids.dihydroflavonols
PtpAffx.754.1.A1_s_at	0.0551162	0.0311767	-1.18698	Potri.003G030400	POPTR_0003s02450	AT1G49390	secondary metabolism.flavonoids.flavonols
PtpAffx.23330.1.S1_at	0.000889768	0.021427	3.35925	Potri.001G382400	POPTR_0001s39130	AT1G17020	secondary metabolism.flavonoids.flavonols
PtpAffx.208550.1.S1_at	0.0636184	0.0325964	-1.19779	Potri.010G023600	POPTR_0010s02430	AT3G21420	secondary metabolism.flavonoids.flavonols
PtpAffx.6065.2.S1_at	0.0399407	0.029059	-1.27091	Potri.008G116500	POPTR_0008s11540	AT1G75290	secondary metabolism.flavonoids.isoflavonols
Ptp.6847.1.S1_at	0.0771132	0.0352225	1.16819	Potri.013G103700	POPTR_0013s10090	AT1G75290	secondary metabolism.flavonoids.isoflavonols
PtpAffx.51612.1.A1_at	0.0202175	0.026926	-1.45802	Potri.003G005800	POPTR_0022s00470	AT1G57770	secondary metabolism.isoprenoids.carotenoids
Ptp.8107.1.S1_at	0.0342561	0.0281103	-1.33822	Potri.005G257000	POPTR_0005s27830	AT1G76490	secondary metabolism.isoprenoids.mevalonate pathway.HMG-CoA reductase
PtpAffx.5602.2.S1_a_at	0.0163124	0.026705	1.5881	Potri.001G225100	POPTR_0001s23230	AT2G26930	secondary metabolism.isoprenoids.non-mevalonate pathway.CMK
PtpAffx.203733.1.S1_s_at	0.0680178	0.0330904	-1.26545	Potri.004G030400	POPTR_0004s02970	AT1G61680	secondary metabolism.isoprenoids.terpenoids
PtpAffx.207006.1.S1_s_at	0.00350964	0.0220061	2.34661	Potri.007G118500	POPTR_0007s02920	AT3G25810	secondary metabolism.isoprenoids.terpenoids
PtpAffx.3539.3.S1_a_at	0.0776569	0.0353591	1.37712	Potri.001G415100	POPTR_0001s44080	AT5G23960	secondary metabolism.isoprenoids.terpenoids
PtpAffx.3539.1.S1_a_at	0.00889768	0.0251837	2.33347	Potri.001G415100	POPTR_0001s44080	AT5G23960	secondary metabolism.isoprenoids.terpenoids
PtpAffx.83626.1.S1_at	0.052694	0.0308103	-1.25451	Potri.002G255600	POPTR_0002s25690	AT2G20340	secondary metabolism.N misc.alkaloid-like
PtpAffx.4650.3.A1_at	0.0207612	0.026926	-1.48398	Potri.013G026000	CN522663	AT2G29290	secondary metabolism.N misc.alkaloid-like
PtpAffx.224014.1.S1_s_at	0.118141	0.0435646	-1.08644	Potri.016G037700	POPTR_0016s03720	AT2G41290	secondary metabolism.N misc.alkaloid-like
Ptp.644.1.S1_at	0.0449827	0.0299386	1.36314	Potri.003G100200	POPTR_0003s09950	AT1G32100	secondary metabolism.phenylpropanoids
PtpAffx.204504.1.S1_s_at	0.0558576	0.0312569	1.4503	Potri.009G139800	POPTR_0009s14170	AT4G35160	secondary metabolism.phenylpropanoids
PtpAffx.204504.1.S1_at	0.0304004	0.0279059	1.5165	Potri.009G139800	POPTR_0009s14170	AT4G35160	secondary metabolism.phenylpropanoids
PtpAffx.608.2.A1_at	0.0800297	0.035675	1.29761	Potri.006G097500	POPTR_0006s09870	AT5G01210	secondary metabolism.phenylpropanoids
PtpAffx.608.3.S1_a_at	0.0321305	0.0279059	1.63509	Potri.006G097500	POPTR_0006s09870	AT5G01210	secondary metabolism.phenylpropanoids
PtpAffx.203851.1.S1_at	0.117301	0.0434955	-1.10734	Potri.004G053500	POPTR_0004s05280	AT1G28680	secondary metabolism.phenylpropanoids
PtpAffx.161181.1.S1_at	0.00790905	0.0246642	-1.89976	Potri.006G178700	POPTR_0006s19260	AT2G23910	secondary metabolism.phenylpropanoids
PtpAffx.218139.1.S1_at	0.0606525	0.0321144	-1.28096	Potri.013G120800	POPTR_0013s12510	AT4G35160	secondary metabolism.phenylpropanoids
PtpAffx.143031.1.S1_at	0.011221	0.025624	1.63248	Potri.009G139700	POPTR_0009s14160	AT4G35160	secondary metabolism.phenylpropanoids
PtpAffx.608.1.S1_at	0.0929807	0.0383892	1.5483	Potri.016G112400	POPTR_0016s11990	AT5G01210	secondary metabolism.phenylpropanoids
PtpAffx.608.4.S1_a_at	0.0533861	0.0308549	1.67544	Potri.016G112400	POPTR_0016s11990	AT5G01210	secondary metabolism.phenylpropanoids
PtpAffx.162113.1.S1_s_at	0.0603065	0.0319963	1.47999	Potri.010G193100	POPTR_0010s20050	AT2G38080	secondary metabolism.simple phenols
PtpAffx.12481.2.A1_at	0.0234305	0.0271371	1.5214	Potri.010G193100	POPTR_0010s20050	AT2G38080	secondary metabolism.simple phenols
Ptp.459.1.S1_s_at	0.0153732	0.0265327	2.02806	Potri.010G193100	POPTR_0010s20050	AT2G38080	secondary metabolism.simple phenols
PtpAffx.164036.1.S1_at	0.00113693	0.021427	2.63986	Potri.016G112000	POPTR_0016s11950	AT2G38080	secondary metabolism.simple phenols
Ptp.6345.1.S1_s_at	0.000988631	0.021427	3.21654	Potri.016G112000	POPTR_0016s11950	AT2G38080	secondary metabolism.simple phenols
PtpAffx.2130.2.A1_at	0.0197232	0.026926	1.51897	Potri.010G183500	POPTR_0010s19080	AT5G05390	secondary metabolism.simple phenols
PtpAffx.26902.1.S1_at	0.032526	0.0279059	1.40267	Potri.006G087100	POPTR_0006s08740	AT5G60020	secondary metabolism.simple phenols
PtpAffx.47633.1.S1_s_at	0.00667326	0.0242952	2.39585	Potri.006G087500	POPTR_0006s08780	AT5G60020	secondary metabolism.simple phenols
PtpAffx.2130.1.A1_at	0.0176965	0.0267468	1.71181	Potri.008G073800	POPTR_0008s07380	AT5G05390	secondary metabolism.simple phenols
Ptp.1855.1.S1_at	0.0428077	0.0295474	1.43754	Potri.006G097100	POPTR_0006s09840	AT2G38080	secondary metabolism.simple phenols
PtpAffx.12481.1.A1_at	0.00692042	0.0242952	1.9913	Potri.008G064000	POPTR_0008s06430	AT2G38080	secondary metabolism.simple phenols
PtpAffx.164036.2.S1_at	0.00449827	0.0223793	2.25987	Potri.006G096900	POPTR_0006s09830	AT2G38080	secondary metabolism.simple phenols
PtpAffx.44574.1.A1_at	0.0298072	0.0278505	1.57331	Potri.010G183600	POPTR_0010s19090	AT2G40370	secondary metabolism.simple phenols
PtpAffx.162923.1.S1_s_at	0.0240237	0.0271664	1.59416	Potri.008G073700	POPTR_0008s07370	AT2G40370	secondary metabolism.simple phenols
Ptp.1273.1.S1_at	0.000395452	0.021427	4.28531	Potri.008G073700	POPTR_0008s07370	AT2G40370	secondary metabolism.simple phenols
PtpAffx.5154.1.A1_s_at	0.0113198	0.025624	1.67113	Potri.019G088900	POPTR_0019s11810	AT5G09360	secondary metabolism.simple phenols
PtpAffx.206300.1.S1_s_at	0.052348	0.0307469	-1.26625	Potri.006G095800	POPTR_0006s09700	AT2G38040	secondary metabolism.unspecified
PtpAffx.202854.1.S1_at	0.111023	0.0419573	-1.06329	Potri.003G042700	POPTR_0003s04240	AT1G72670	signalling.calcium
PtpAffx.50797.1.A1_at	0.075828	0.0349299	1.19102	Potri.011G096500	POPTR_0011s09880	AT3G15050	signalling.calcium
PtpAffx.63624.1.A1_at	0.0323777	0.0279059	1.2881	Potri.012G048200	POPTR_0012s04550	AT1G18210	signalling.calcium
PtpAffx.30771.1.A1_at	0.114187	0.0426693	1.12644	Potri.004G143500	POPTR_0004s15090	AT2G15760	signalling.calcium
PtpAffx.209383.1.S1_at	0.170341	0.0548162	-0.959787	Potri.010G218100	POPTR_0010s22510	AT5G03040	signalling.calcium
PtpAffx.29014.1.A1_s_at	0.0452299	0.0299651	-1.28894	Potri.014G161000	POPTR_0014s15920	AT5G35670	signalling.calcium
PtpAffx.158679.1.S1_at	0.0662383	0.0328368	1.68659	Potri.002G001400	POPTR_0002s00350	AT5G42380	signalling.calcium
PtpAffx.92485.2.S1_at	0.0221948	0.0270374	1.43012	Potri.013G151000	POPTR_0013s14730	AT5G54490	signalling.calcium
Ptp.5280.1.S1_at	0.0728127	0.0342692	1.15952	Potri.019G055200	POPTR_0019s08290	AT1G08450	signalling.calcium
PtpAffx.17565.1.A1_at	0.000939199	0.021427	3.70897	Potri.014G030700	POPTR_0014s03060	AT1G18890	signalling.calcium
PtpAffx.208074.1.S1_at	0.038606	0.0289895	-1.32236	Potri.008G134300	POPTR_0008s13390	AT1G24620	signalling.calcium
PtpAffx.145516.1.S1_s_at	0.0392486	0.029059	1.30966	Potri.001G375500	POPTR_0001s38450	AT1G53210	signalling.calcium
PtpAffx.3239.1.A1_at	0.0988136	0.039553	1.18613	Potri.001G332900	POPTR_0001s34030	AT1G76650	signalling.calcium
PtpAffx.454.7.A2_at	0.0462185	0.0301136	1.34069	Potri.016G024700	POPTR_0016s02540	AT2G27030	signalling.calcium
PtpAffx.131512.1.S1_at	0.0779041	0.0353904	1.23632	Potri.010G250800	POPTR_0010s25730	AT3G21180	signalling.calcium
PtpAffx.209467.1.S1_at	0.0268908	0.0275131	1.5387	Potri.010G250800	POPTR_0010s25730	AT3G21180	signalling.calcium
PtpAffx.200678.1.S1_at	0.125606	0.0454474	-1.03843	Potri.001G215200	POPTR_0001s22260	AT3G22190	signalling.calcium
PtpAffx.205722.1.S1_at	0.0181908	0.0267838	1.7037	Potri.005G215600	POPTR_0005s23710	AT3G63380	signalling.calcium
PtpAffx.219673.1.S1_at	0.0151755	0.0265327	-1.66786	Potri.019G029100	POPTR_0019s04460	AT4G13440	signalling.calcium
PtpAffx.216767.1.S1_at	0.0289669	0.0277652	-1.60608	Potri.T055700	POPTR_0257s00210	AT4G13440	signalling.calcium
PtpAffx.216767.1.S1_x_at	0.0464656	0.0301387	-1.54994	Potri.T055700	POPTR_0257s00210	AT4G13440	signalling.calcium
PtpAffx.10247.1.A1_a_at	0.106377	0.0408423	1.11748	Potri.016G142000	POPTR_0006s11320	AT4G20780	signalling.calcium
PtpAffx.1398.4.A1_a_at	0.033564	0.0281103	1.34272	Potri.001G108800	POPTR_0001s08910	AT4G23060	signalling.calcium
PtpAffx.203064.1.S1_at	0.0671775	0.0329274	1.21026	Potri.007G055500	POPTR_0007s09790	AT4G37640	signalling.calcium
PtpAffx.206110.1.S1_at	0.088087	0.0371429	-1.11386	Potri.006G048900	POPTR_0006s04750	AT2G41670	signalling.G-proteins
PtpAffx.135786.1.S1_s_at	0.0832427	0.0362131	-1.10642	Potri.018G083400	POPTR_0018s09020	AT4G28950	signalling.G-proteins
Ptp.2364.1.S1_at	0.00954029	0.0253676	1.89381	Potri.011G061500	POPTR_0011s05990	AT5G45970	signalling.G-proteins
PtpAffx.212712.1.S1_at	0.102768	0.040299	-1.08651	Potri.015G038200	POPTR_0015s04630	AT1G48570	signalling.G-proteins
PtpAffx.77864.1.S1_s_at	0.0173505	0.0267458	-1.80508	Potri.009G054200	POPTR_0009s05900	AT3G12080	signalling.G-proteins
PtpAffx.204867.1.S1_at	0.039743	0.029059	-1.34292	Potri.009G054200	POPTR_0009s05900	AT3G12080	signalling.G-proteins
PtpAffx.211787.1.S1_s_at	0.0532378	0.0308103	-1.21857	Potri.T106300	POPTR_0014s13090	AT4G03100	signalling.G-proteins
PtpAffx.203586.1.S1_at	0.0697973	0.0336338	-1.18667	Potri.003G189500	POPTR_0003s18880	AT5G06120	signalling.G-proteins
PtpAffx.222320.1.S1_at	0.0983193	0.0395346	-1.06827	Potri.017G016800	POPTR_0017s04810	AT5G46070	signalling.G-proteins
PtpAffx.8577.2.A1_at	0.118043	0.0435646	1.04052	Potri.002G098800	POPTR_0002s09900	AT4G08950	signalling.in sugar and nutrient physiology
PtpAffx.9992.1.S1_at	0.00296589	0.0220061	2.45243	Potri.017G051700	POPTR_0017s07860	AT5G64260	signalling.in sugar and nutrient physiology
Ptp.4984.1.S1_s_at	0.0275828	0.0276126	-1.64075	Potri.008G158200	POPTR_0008s15760	AT3G22840	signalling.light
Ptp.7895.1.A1_s_at	0.0611962	0.0321534	-1.28379	Potri.014G111400	POPTR_0014s10700	AT1G09530	signalling.light
PtpAffx.211671.1.S1_at	0.148245	0.049891	-0.991047	Potri.014G111400	POPTR_0014s10700	AT1G09530	signalling.light
PtpAffx.209071.1.S1_at	0.112852	0.0423898	-1.05428	Potri.010G145900	POPTR_0010s15600	AT2G18790	signalling.light
Ptp.1405.1.S1_at	0.0282748	0.0277007	-1.33861	Potri.014G128500	POPTR_0014s12320	AT2G47590	signalling.light
PtpAffx.201082.1.S1_at	0.0247158	0.0272123	-1.57399	Potri.001G321500	POPTR_0001s32870	AT4G14010	signalling.misc
PtpAffx.223421.1.S1_at	0.0263964	0.0274836	-1.50143	Potri.017G059900	POPTR_0017s08670	AT4G14010	signalling.misc
PtpAffx.105744.3.A1_at	0.0841325	0.0364323	1.27463	Potri.001G163900	POPTR_0001s16420	AT3G14205	signalling.phosphinositides
PtpAffx.86554.2.A1_a_at	0.100297	0.0397762	-1.15455	Potri.008G130100	POPTR_0008s12900	AT1G30110	signalling.phosphinositides.bis(5''-nucleosyl)-tetraphosphatase
PtpAffx.29210.1.A1_at	0.016263	0.026705	1.73362	Potri.009G084600	POPTR_0009s08800	AT4G08170	signalling.phosphinositides.inositol-1,3,4-trisphosphate 5/6-kinase
PtpAffx.56261.1.A1_at	0.0441918	0.0298842	-1.45109	Potri.003G019100	POPTR_0003s01350	AT1G60890	signalling.phosphinositides.phosphatidylinositol-4-phosphate 5-kinase
PtpAffx.30837.1.A1_at	0.127286	0.045796	-1.00529	Potri.009G035800	POPTR_0009s04061	AT3G53810	signalling.receptor kinases.legume-lectin
PtpAffx.207448.1.S1_at	0.0163618	0.026705	-1.69217	Potri.007G004400	POPTR_0007s14990	AT5G10530	signalling.receptor kinases.legume-lectin
PtpAffx.207447.1.S1_s_at	0.0744439	0.0346357	-1.27182	Potri.007G004500	POPTR_0007s14980	AT5G10530	signalling.receptor kinases.legume-lectin
PtpAffx.208822.1.S1_at	0.0310924	0.0279059	-1.4146	Potri.010G097200	POPTR_0010s10730	AT1G10850	signalling.receptor kinases.leucine rich repeat III
Ptp.2544.1.A1_at	0.0418685	0.0293846	-1.2736	Potri.002G251700	POPTR_0002s25300	AT3G24660	signalling.receptor kinases.leucine rich repeat III
PtpAffx.213404.1.S1_at	0.0172022	0.0267458	-1.67086	Potri.016G070500	POPTR_0016s07120	AT2G01820	signalling.receptor kinases.leucine rich repeat IX
Ptp.4615.1.S1_s_at	0.149629	0.0500846	-0.957048	Potri.003G073700	POPTR_0003s07130	AT1G53730	signalling.receptor kinases.leucine rich repeat V
PtpAffx.202526.1.S1_at	0.0284726	0.0277347	-1.46368	Potri.002G233600	POPTR_0002s23470	AT3G28040	signalling.receptor kinases.leucine rich repeat VII
PtpAffx.201618.1.S1_at	0.0206624	0.026926	-1.49272	Potri.002G027400	POPTR_0002s02890	AT1G75640	signalling.receptor kinases.leucine rich repeat VII
PtpAffx.219332.1.S1_x_at	0.054869	0.0311309	-1.22912	Potri.T032500	POPTR_0011s06260	AT1G29720	signalling.receptor kinases.leucine rich repeat VIII-2
PtpAffx.213140.1.S1_at	0.0394464	0.029059	-1.38457	Potri.010G155600	POPTR_0016s01290	AT1G53440	signalling.receptor kinases.leucine rich repeat VIII-2
PtpAffx.206122.1.S1_x_at	0.00222442	0.0218391	-2.48344	Potri.006G051700	POPTR_0006s05020	AT2G41820	signalling.receptor kinases.leucine rich repeat X
PtpAffx.206122.1.S1_at	0.00390509	0.0221833	-2.3832	Potri.006G051700	POPTR_0006s05020	AT2G41820	signalling.receptor kinases.leucine rich repeat X
PtpAffx.211030.1.S1_at	0.00489372	0.0225667	-1.9501	Potri.013G048800	POPTR_0013s04630	AT1G08590	signalling.receptor kinases.leucine rich repeat XI
PtpAffx.205634.1.S1_s_at	0.0356401	0.0284913	-1.44985	Potri.005G198000	POPTR_0005s21990	AT1G34110	signalling.receptor kinases.leucine rich repeat XI
PtpAffx.201597.1.S1_at	0.0408799	0.0292123	-1.36989	Potri.002G019900	POPTR_0002s02140	AT1G75820	signalling.receptor kinases.leucine rich repeat XI
PtpAffx.76357.1.A1_s_at	0.0554128	0.0311817	-1.49331	Potri.012G088900	POPTR_0012s09070	AT4G20140	signalling.receptor kinases.leucine rich repeat XI
PtpAffx.140744.1.A1_at	0.0161147	0.026705	1.70446	Potri.002G258100	POPTR_0002s26010	AT5G44700	signalling.receptor kinases.leucine rich repeat XI
PtpAffx.211039.1.S1_at	0.0876915	0.0370748	-1.18217	Potri.013G051300	POPTR_0013s04810	AT5G63930	signalling.receptor kinases.leucine rich repeat XI
PtpAffx.219304.1.S1_s_at	0.0280771	0.0277007	-1.67431	Potri.005G031300	POPTR_0005s03060	AT3G47570	signalling.receptor kinases.leucine rich repeat XII
PtpAffx.123631.1.S1_s_at	0.042264	0.0294062	-1.36718	Potri.012G071100	POPTR_0012s07290	AT5G62710	signalling.receptor kinases.leucine rich repeat XIII
PtpAffx.21524.1.S1_s_at	0.00252101	0.0218391	-2.30095	Potri.007G120700	POPTR_0007s02720	AT3G22060	signalling.receptor kinases.misc
PtpAffx.213699.1.S1_at	0.102521	0.0402533	-1.13142	Potri.016G129600	POPTR_0016s13730	AT5G01740	signalling.receptor kinases.misc
PtpAffx.717.1.A1_at	0.00983688	0.0253676	-1.66186	Potri.001G411000	POPTR_0001s42330	AT4G27290	signalling.receptor kinases.S-locus glycoprotein like
PtpAffx.202084.1.S1_at	0.0244192	0.0271664	-1.47726	Potri.002G130600	POPTR_0002s13210	AT2G23450	signalling.receptor kinases.wall associated kinase
PtpAffx.224390.1.S1_s_at	0.0703411	0.0336913	-1.15278	Potri.004G097100	POPTR_0004s09580	AT5G38210	signalling.receptor kinases.wheat LRK10 like
PtpAffx.205443.1.S1_at	0.0849234	0.0365194	-1.1163	Potri.005G157400	POPTR_0005s17780	AT4G24580	signalling.unspecified
PtpAffx.249.47.A1_s_at	0.0436975	0.0298027	1.25493	Potri.001G102400	POPTR_0001s09570	AT4G11650	stress.abiotic
PtpAffx.202911.1.S1_at	0.0792388	0.0355861	-1.21915	Potri.003G060000	POPTR_0003s05870	AT3G15620	stress.abiotic
PtpAffx.17781.1.A1_at	0.021305	0.027003	-1.4946	Potri.015G003600	POPTR_0015s00590	AT1G05260	stress.abiotic.cold
PtpAffx.134095.1.A1_at	0.0304993	0.0279059	-1.34275	Potri.017G038100	POPTR_0017s06570	AT1G05260	stress.abiotic.cold
PtpAffx.249.48.S1_x_at	0.0423628	0.029415	1.29952	Potri.010G012100	POPTR_0010s01590	AT4G15910	stress.abiotic.drought/salt
PtpAffx.7639.1.A1_at	0.0170539	0.0267458	1.67518	Potri.004G136000	POPTR_0004s14410	AT5G25610	stress.abiotic.drought/salt
PtpAffx.11998.1.A1_at	0.0461196	0.0301075	1.21794	Potri.002G098000	POPTR_0002s09820	AT1G78240	stress.abiotic.drought/salt
PtpAffx.156647.1.S1_s_at	0.030697	0.0279059	1.43074	Potri.002G098000	POPTR_0002s09820	AT1G78240	stress.abiotic.drought/salt
PtpAffx.20169.1.S1_at	0.0332674	0.0281103	-1.33837	Potri.004G115800	POPTR_0004s11490	AT3G01100	stress.abiotic.drought/salt
PtpAffx.4286.14.S1_at	0.00479486	0.0225667	2.27447	Potri.005G002100	POPTR_0005s00390	AT3G05880	stress.abiotic.drought/salt
PtpAffx.206643.1.S1_at	0.0470094	0.0302127	-1.23247	Potri.006G221900	POPTR_0006s23850	AT5G21430	stress.abiotic.heat
PtpAffx.22186.1.A1_at	0.114335	0.0426879	1.14841	Potri.005G113100	POPTR_0005s11520	AT2G17880	stress.abiotic.heat
Ptp.2176.1.S1_at	0.0117647	0.0256506	1.80416	Potri.002G020700	POPTR_0002s02220	AT2G17880	stress.abiotic.heat
PtpAffx.28096.1.S1_s_at	0.131735	0.0466116	-1.0021	Potri.002G033800	POPTR_0002s03520	AT1G75310	stress.abiotic.heat
Ptp.9.1.S1_at	0.0465151	0.0301387	1.22358	Potri.003G070600	POPTR_0003s06830	AT3G14200	stress.abiotic.heat
PtpAffx.108043.1.A1_at	0.0870984	0.0369778	1.16735	Potri.006G022100	POPTR_0006s02290	AT4G16660	stress.abiotic.heat
PtpAffx.206004.1.S1_s_at	0.0155215	0.0265327	1.64214	Potri.006G022100	POPTR_0006s02290	AT4G16660	stress.abiotic.heat
PtpAffx.206758.1.S1_at	0.0751854	0.0347446	-1.15583	Potri.006G246700	POPTR_0006s26290	AT5G25530	stress.abiotic.heat
PtpAffx.210289.1.S1_at	0.0222936	0.0270374	1.8243	Potri.012G017600	POPTR_0012s02470	AT5G42020	stress.abiotic.heat
PtpAffx.5671.4.A1_a_at	0.054177	0.0310874	1.31635	Potri.017G146600	POPTR_0017s01160	AT5G52640	stress.abiotic.heat
PtpAffx.249.317.S1_at	0.02783	0.0276888	1.42354	Potri.001G088800	POPTR_0001s10880	AT5G42050	stress.abiotic.touch/wounding
PtpAffx.10889.1.S1_s_at	0.0663371	0.0328368	-1.1587	Potri.013G141900	POPTR_0003s06370	AT1G72610	stress.abiotic.unspecified
PtpAffx.211748.1.S1_s_at	0.0452793	0.0299651	-1.333	Potri.014G126200	POPTR_0014s12100	AT2G47540	stress.abiotic.unspecified
Ptp.4471.1.S1_at	0.0165596	0.026705	-1.49782	Potri.007G033200	POPTR_0007s12110	AT5G66590	stress.abiotic.unspecified
PtpAffx.155773.1.S1_s_at	0.0607019	0.0321144	1.18455	Potri.010G141600	POPTR_0010s15150	AT3G16920	stress.biotic
Ptp.5529.1.S1_s_at	0.0431043	0.0296577	1.26253	Potri.010G141600	POPTR_0010s15150	AT3G16920	stress.biotic
Ptp.2463.1.S1_s_at	0.0848739	0.0365194	1.26138	Potri.013G041600	POPTR_0013s03890	AT3G04720	stress.biotic
Ptp.2463.1.S1_a_at	0.00123579	0.021427	2.83944	Potri.013G041600	POPTR_0013s03890	AT3G04720	stress.biotic
Ptp.7695.1.S1_s_at	0.0336134	0.0281103	-1.29204	Potri.T160800	POPTR_0009s11510	AT3G28890	stress.biotic
PtpAffx.205148.1.S1_at	0.0729609	0.0343018	1.21556	Potri.005G068700	POPTR_0005s06960	AT3G52430	stress.biotic
Ptp.987.1.S1_at	0.107266	0.0410023	1.09266	Potri.013G125000	POPTR_0013s12870	AT3G54420	stress.biotic
PtpAffx.28677.1.S1_at	0.0609985	0.0321534	-1.32108	Potri.005G230900	POPTR_0005s25250	AT1G27620	stress.biotic
PtpAffx.214514.1.S1_x_at	0.0764212	0.0350397	1.22196	Potri.018G120800	POPTR_0018s12450	AT2G25470	stress.biotic
PtpAffx.4.1.A1_a_at	0.0134454	0.0260185	1.75466	Potri.009G141800	POPTR_0009s14390	AT3G12500	stress.biotic
Ptp.4069.1.A1_at	0.00682155	0.0242952	2.03842	Potri.019G093800	POPTR_0019s12360	AT3G54420	stress.biotic
PtpAffx.14753.1.A1_at	0.0610974	0.0321534	-1.29507	Potri.T093600	POPTR_0018s10430	AT4G25780	stress.biotic
PtpAffx.204540.1.S1_at	0.140929	0.0486543	-1.01449	Potri.009G132200	POPTR_0009s13480	AT4G38670	stress.biotic
PtpAffx.114792.1.A1_at	0.095996	0.0390385	-1.21556	Potri.001G127600	POPTR_0001s00970	AT5G17540	stress.biotic
Ptp.1105.2.A1_s_at	0.0478003	0.0302923	1.39054	Potri.013G074400	POPTR_0013s07230	AT5G17540	stress.biotic
Ptp.2065.1.A1_at	0.00810677	0.0249222	2.32653	Potri.001G096900	POPTR_0001s10120	AT4G23690	stress.biotic.PR-proteins
PtpAffx.1770.3.S1_s_at	0.0845279	0.0364792	1.13604	Potri.T131500	POPTR_0001s29530	AT2G14580	stress.biotic.PR-proteins
PtpAffx.214920.1.S1_s_at	0.0689076	0.0333601	-1.16525	Potri.005G042000	POPTR_0005s04360	AT3G04220	stress.biotic.PR-proteins
PtpAffx.111592.1.A1_at	0.0856649	0.0366626	-1.1033	Potri.017G138100	CV237070	AT3G14460	stress.biotic.PR-proteins
PtpAffx.216566.1.S1_at	0.0448344	0.0299386	-1.28684	Potri.006G272100	POPTR_0006s28700	AT3G14470	stress.biotic.PR-proteins
PtpAffx.203538.1.S1_s_at	0.0968364	0.0392294	-1.08565	Potri.003G201900	POPTR_0003s20090	AT3G14470	stress.biotic.PR-proteins
PtpAffx.205115.1.S1_s_at	0.147553	0.049774	-0.999575	Potri.005G062300	POPTR_0185s00200	AT4G27190	stress.biotic.PR-proteins
PtpAffx.214708.1.S1_at	0.0591201	0.0317162	-1.20123	Potri.005G062000	POPTR_0185s00210	AT4G27220	stress.biotic.PR-proteins
Ptp.4506.1.S1_s_at	0.0319822	0.0279059	1.43948	Potri.015G023900	POPTR_0015s05990	AT5G24090	stress.biotic.PR-proteins
PtpAffx.225894.1.S1_at	0.016609	0.026705	-1.78342	Potri.005G009100	pmrna45541	AT5G35450	stress.biotic.PR-proteins
PtpAffx.224135.1.S1_at	0.146169	0.0495772	-0.974336	Potri.001G028700	POPTR_0001s06610	AT5G36930	stress.biotic.PR-proteins
PtpAffx.249.7.S1_x_at	0.0186851	0.0267838	1.89589	Potri.019G124600	POPTR_0664s00220	AT1G73325	stress.biotic.PR-proteins.proteinase inhibitors.trypsin inhibitor
PtpAffx.249.437.S1_a_at	0.000741473	0.021427	3.73856	Potri.019G122100	POPTR_0019s14550	AT1G73325	stress.biotic.PR-proteins.proteinase inhibitors.trypsin inhibitor
PtpAffx.249.23.A1_x_at	0.00207612	0.0218391	3.65058	Potri.010G007900	POPTR_0010s01170	AT1G17860	stress.biotic.PR-proteins.proteinase inhibitors.trypsin inhibitor
PtpAffx.249.23.A1_a_at	0.00118636	0.021427	4.36085	Potri.010G007900	POPTR_0010s01170	AT1G17860	stress.biotic.PR-proteins.proteinase inhibitors.trypsin inhibitor
PtpAffx.249.9.A1_at	0.0283737	0.0277007	1.8436	Potri.010G007700	POPTR_0010s00955	AT1G73325	stress.biotic.PR-proteins.proteinase inhibitors.trypsin inhibitor
PtpAffx.69911.1.A1_a_at	0.0578843	0.0315214	-1.29061	Potri.006G129700	POPTR_0006s13170	AT2G39200	stress.biotic.signalling.MLO-like
PtpAffx.2274.2.A1_at	0.00934256	0.0253106	1.76258	Potri.007G114600	POPTR_0007s03340	AT4G33580	TCA / org. transformation.carbonic anhydrases
PtpAffx.5989.2.S1_at	0.0390015	0.0290479	1.35213	Potri.006G236500	POPTR_0006s25280	AT5G25880	TCA / org. transformation.other organic acid transformaitons.malic
PtpAffx.5989.2.S1_s_at	0.0198715	0.026926	1.47	Potri.006G236500	POPTR_0006s25280	AT5G25880	TCA / org. transformation.other organic acid transformaitons.malic
PtpAffx.203848.1.S1_at	0.0273356	0.0275773	-1.56158	Potri.004G054200	POPTR_0004s05340	AT1G53240	TCA / org. transformation.TCA.malate DH
PtpAffx.223067.1.S1_s_at	0.0384083	0.0289895	-1.30561	Potri.004G054200	POPTR_0004s05340	AT1G53240	TCA / org. transformation.TCA.malate DH
PtpAffx.249.299.A1_at	0.040089	0.029059	-1.26323	Potri.019G084900	POPTR_0019s11470	AT1G34430	TCA / org. transformation.TCA.pyruvate DH.E2
PtpAffx.119956.1.S1_s_at	0.0518537	0.0307469	1.2593	Potri.009G080600	POPTR_0009s08410	AT1G58290	tetrapyrrole synthesis.glu-tRNA reductase
PtpAffx.204767.1.S1_at	0.064261	0.0326793	1.32958	Potri.009G080600	POPTR_0009s08410	AT1G58290	tetrapyrrole synthesis.glu-tRNA reductase
PtpAffx.119471.1.A1_at	0.0830944	0.0361998	-1.11131	Potri.013G135500	POPTR_0013s13910	AT1G03630	tetrapyrrole synthesis.protochlorophyllide reductase
PtpAffx.216621.1.S1_at	0.0700939	0.0336338	-1.17269	Potri.001G226900	POPTR_0001s23400	AT5G40850	tetrapyrrole synthesis.urogen III methylase
PtpAffx.2041.1.S1_at	0.0371231	0.0286201	1.3219	Potri.009G011100	POPTR_0009s01630	AT2G28315	transport
Ptp.5440.2.A1_a_at	0.0359862	0.0284913	1.37621	Potri.009G011100	POPTR_0009s01630	AT2G28315	transport
Ptp.5440.1.S1_at	0.0216016	0.0270272	1.38169	Potri.009G011100	POPTR_0009s01630	AT2G28315	transport
PtpAffx.221508.1.S1_at	0.0154721	0.0265327	-1.58697	Potri.003G034700	POPTR_0003s02950	AT3G21250	transport.ABC transporters and multidrug resistance systems
PtpAffx.89823.2.A1_a_at	0.0552645	0.0311817	1.34324	Potri.001G189500	POPTR_0001s19030	AT1G59870	transport.ABC transporters and multidrug resistance systems
PtpAffx.225060.1.S1_at	0.0506179	0.030572	-1.51319	Potri.018G032900	POPTR_0018s01240	AT1G15520	transport.ABC transporters and multidrug resistance systems
PtpAffx.43358.1.A1_s_at	0.0451804	0.0299651	-1.35661	Potri.013G111900	POPTR_0013s11630	AT1G71960	transport.ABC transporters and multidrug resistance systems
Ptp.7087.1.S1_at	0.0293129	0.0277757	-1.35038	Potri.017G074000	POPTR_0017s11030	AT3G28345	transport.ABC transporters and multidrug resistance systems
PtpAffx.213944.1.S1_at	0.114533	0.0427249	-1.08846	Potri.017G085000	POPTR_0017s12120	AT3G28345	transport.ABC transporters and multidrug resistance systems
PtpAffx.39470.1.S1_s_at	0.0775087	0.0353286	-1.15364	Potri.017G081100	POPTR_0017s11750	AT3G28860	transport.ABC transporters and multidrug resistance systems
PtpAffx.215848.1.S1_at	0.0575877	0.0315214	-1.25085	Potri.010G153600	POPTR_0455s00210	AT3G53480	transport.ABC transporters and multidrug resistance systems
PtpAffx.94822.1.A1_at	0.013742	0.0262199	-1.58331	Potri.002G055100	POPTR_0002s05600	AT3G59030	transport.ABC transporters and multidrug resistance systems
PtpAffx.224485.1.S1_s_at	0.031389	0.0279059	-1.40092	Potri.005G207600	POPTR_0005s22910	AT3G59030	transport.ABC transporters and multidrug resistance systems
Ptp.4406.2.S1_a_at	0.0447355	0.0299251	1.35388	Potri.010G226000	POPTR_0010s23280	AT2G39130	transport.amino acids
PtpAffx.98036.1.S1_at	0.0338606	0.0281103	1.43234	Potri.010G226000	POPTR_0010s23280	AT2G39130	transport.amino acids
PtpAffx.67898.1.A1_at	0.0586752	0.0316735	1.24531	Potri.012G131300	POPTR_0012s14160	AT4G21120	transport.amino acids
PtpAffx.42238.1.A1_s_at	0.103213	0.0403059	1.1402	Potri.001G335300	POPTR_0001s36330	AT5G40780	transport.amino acids
PtpAffx.203126.1.S1_at	0.103065	0.0403036	-1.08059	Potri.003G103600	POPTR_0003s10260	AT1G31830	transport.amino acids
PtpAffx.112875.1.A1_at	0.0512605	0.0305806	-1.35893	Potri.009G045200	POPTR_0009s04980	AT4G13510	transport.ammonium
PtpAffx.224321.1.S1_at	0.00217499	0.0218391	-2.44197	Potri.003G183000	POPTR_0003s18120	AT1G19780	transport.cyclic nucleotide or calcium regulated channels
PtpAffx.2414.1.S1_s_at	0.0477014	0.0302923	1.22008	Potri.001G455000	POPTR_0001s45920	AT4G10380	transport.Major Intrinsic Proteins.NIP
Ptp.139.1.S1_at	0.00064261	0.021427	3.48365	Potri.016G089500	POPTR_0016s09090	AT2G37170	transport.Major Intrinsic Proteins.PIP
PtpAffx.1066.2.S1_a_at	0.100049	0.0397145	1.17312	Potri.016G098200	POPTR_0016s10780	AT2G36830	transport.Major Intrinsic Proteins.TIP
PtpAffx.3989.2.S1_at	0.0787939	0.0355861	1.16082	Potri.010G209900	POPTR_0010s21700	AT4G01470	transport.Major Intrinsic Proteins.TIP
PtpAffx.3989.1.S1_x_at	0.00192783	0.0218391	2.15353	Potri.008G050700	POPTR_0008s05050	AT4G01470	transport.Major Intrinsic Proteins.TIP
PtpAffx.3989.1.S1_at	0.00168067	0.021427	2.3365	Potri.008G050700	POPTR_0008s05050	AT4G01470	transport.Major Intrinsic Proteins.TIP
PtpAffx.203697.1.S1_at	0.00647553	0.0241977	-1.85143	Potri.004G019900	POPTR_0004s01930	AT1G61800	transport.metabolite transporters at the envelope membrane
PtpAffx.213285.1.S1_at	0.0183391	0.0267838	-1.52739	Potri.016G043200	POPTR_0016s04250	AT5G04160	transport.metabolite transporters at the envelope membrane
Ptp.8041.2.A1_s_at	0.0984676	0.039553	1.22759	Potri.T105900	POPTR_0017s07250	AT2G22500	transport.metabolite transporters at the mitochondrial membrane
PtpAffx.24009.1.A1_at	0.0383094	0.0289895	-1.25724	Potri.001G160400	POPTR_0001s16050	AT3G12750	transport.metal
PtpAffx.217063.1.S1_s_at	0.00869995	0.0249745	-1.76755	Potri.012G028400	POPTR_0011s07870	AT5G53550	transport.metal
PtpAffx.16423.1.S1_at	0.0120119	0.0256506	-1.6217	Potri.012G024700	POPTR_0012s03180	AT5G53550	transport.metal
PtpAffx.200169.1.S1_at	0.0282254	0.0277007	-1.28739	Potri.001G019100	POPTR_0001s05650	AT1G63440	transport.metal
PtpAffx.117043.1.S1_s_at	0.0746911	0.0346357	-1.20249	Potri.001G019100	POPTR_0001s05650	AT1G63440	transport.metal
Ptp.5107.2.S1_at	0.0090954	0.0252484	-1.6351	Potri.001G009900	POPTR_0001s04730	AT3G58060	transport.metal
PtpAffx.213692.1.S1_s_at	0.00731587	0.0245829	-1.85127	Potri.T141700	POPTR_0016s13630	AT5G03570	transport.metal
PtpAffx.26351.1.A1_at	0.0489867	0.0304521	1.26767	Potri.018G047800	POPTR_0018s08380	AT5G21930	transport.metal
PtpAffx.6060.1.S1_s_at	0.0419674	0.0293846	-1.30422	Potri.009G053700	POPTR_0009s05830	AT1G51340	transport.misc
Ptp.5620.1.S1_s_at	0.0576866	0.0315214	-1.22261	Potri.T011100	POPTR_0019s00780	AT1G72160	transport.misc
PtpAffx.211116.1.S1_s_at	0.0446861	0.0299251	-1.22461	Potri.013G069400	POPTR_0013s06560	AT3G03620	transport.misc
PtpAffx.141124.2.S1_s_at	0.0145823	0.0264789	-1.95107	Potri.001G348300	POPTR_0001s35030	AT5G14570	transport.nitrate
PtpAffx.200952.1.S1_at	0.0114187	0.025624	-1.79946	Potri.001G348300	POPTR_0001s35030	AT5G14570	transport.nitrate
PtpAffx.141124.1.A1_at	0.084083	0.0364323	-1.19397	Potri.001G348300	POPTR_0001s35030	AT5G14570	transport.nitrate
PtpAffx.67638.1.S1_at	0.0202669	0.026926	-1.5024	Potri.006G119500	POPTR_0006s12110	AT5G03555	transport.nucleotides
PtpAffx.213733.1.S1_at	0.0513099	0.0305806	-1.24222	Potri.016G138000	POPTR_0016s14500	AT5G04930	transport.p- and v-ATPases
PtpAffx.204923.1.S1_at	0.14612	0.0495772	-1.08116	Potri.009G042400	POPTR_0009s04710	AT3G54140	transport.peptides and oligopeptides
PtpAffx.7152.1.S1_at	0.0437963	0.0298027	-1.38081	Potri.004G068500	POPTR_0004s06710	AT5G14940	transport.peptides and oligopeptides
PtpAffx.72779.1.S1_at	0.0180425	0.0267838	1.67934	Potri.014G179400	POPTR_0014s17750	AT1G32450	transport.peptides and oligopeptides
PtpAffx.99518.1.S1_at	0.0037568	0.0220061	2.19679	Potri.014G179400	POPTR_0014s17750	AT1G32450	transport.peptides and oligopeptides
PtpAffx.225054.1.S1_at	0.0424123	0.029415	-1.26289	Potri.018G040900	POPTR_0018s00430	AT1G52190	transport.peptides and oligopeptides
PtpAffx.206282.1.S1_at	0.0156698	0.0265327	1.6061	Potri.006G092000	POPTR_0006s09310	AT2G37900	transport.peptides and oligopeptides
PtpAffx.206049.1.S1_at	0.0899654	0.037642	-1.0946	Potri.006G035100	POPTR_0006s03360	AT2G03240	transport.phosphate
PtpAffx.69535.2.A1_s_at	0.0484923	0.0303317	1.50862	Potri.005G223600	POPTR_0005s24500	AT3G54700	transport.phosphate
PtpAffx.76291.2.A1_a_at	0.0232823	0.0271371	-1.42263	Potri.002G059200	POPTR_0002s06010	AT4G18160	transport.potassium
PtpAffx.215386.1.S1_at	0.00346021	0.0220061	-2.30072	Potri.015G034200	POPTR_0015s05040	AT2G40540	transport.potassium
PtpAffx.104546.2.S1_s_at	0.122244	0.0446035	-1.02793	Potri.012G130500	POPTR_0012s14240	AT5G51710	transport.potassium
PtpAffx.210573.1.S1_x_at	0.00998517	0.0253676	-1.76942	Potri.012G081800	POPTR_0012s08340	AT3G62270	transport.unspecified anions
PtpAffx.210573.1.S1_at	0.0196243	0.026926	-1.6042	Potri.012G081800	POPTR_0012s08340	AT3G62270	transport.unspecified anions
PtpAffx.139048.1.S1_at	0.11656	0.0433318	-1.04916	Potri.014G178000	POPTR_0014s17610	AT3G25410	transport.unspecified cations
PtpAffx.203745.1.S1_at	0.0278794	0.0276888	-1.4446	Potri.004G032500	POPTR_0004s03260	AT4G05120	transport.unspecified cations
PtpAffx.208502.1.S1_at	0.043302	0.0297072	-1.29723	Potri.010G031500	POPTR_0010s03270	AT3G05030	transport.unspecified cations
PtpAffx.78518.1.A1_at	0.0410776	0.0292123	1.48032	Potri.010G026500	POPTR_0010s02740	AT5G18840	transporter.sugars
PtpAffx.87162.1.A1_at	0.0395452	0.029059	1.40305	Potri.010G089800	POPTR_0010s10010	AT5G26340	transporter.sugars
PtpAffx.219014.1.S1_at	0.0345526	0.0281405	1.30603	Potri.006G163000	POPTR_0024s00440	AT1G77210	transporter.sugars
PtpAffx.43889.1.A1_at	0.0894217	0.0374869	1.11326	Potri.008G151100	POPTR_0008s15050	AT5G26340	transporter.sugars
Ptp.7935.1.S1_a_at	0.0537815	0.0310008	1.34068	Potri.008G151100	POPTR_0008s15050	AT5G26340	transporter.sugars
Ptp.4531.2.S1_s_at	0.0565991	0.0313733	-1.37466	Potri.013G027800	POPTR_0013s02880	AT5G27360	transporter.sugars
NA: not assigned / unkown
Transcription levels of Populus trichocarpa with additioanl nitrogen fertilization (5mM NH4NO3) were compared to without additional nitrogen plants in the elongation zone . Gene expression analysis was performed with R Project software package, version 2.10.1 (http://www.R-project.org ). cDNA Microarray data were normalized across the arrays using Bioconductor - Robust Multiarray Averaging (RMA) …
