# Supplementary material for: Nitrogen-driven stem elongation in poplar is linked with wood modification and gene clusters for stress, photosynthesis and cell wall formation
Source: BMC Plant Biol. 2014 Dec 30;14:391. doi: 10.1186/s12870-014-0391-3 (PMC4302602; doi:10.1186/s12870-014-0391-3)
Supplement: Additional file 2: Table S2. — Annotated list of genes retrieved in the co-expression network. [file 12870_2014_391_MOESM2_ESM.xlsx]

## Sheet: Net work gene (392 genes)
Supplementary Table S2. Annotated list of genes retrieved in the co-expression network
v3Best.Gene.Model	Complex (0=not in complex)	Connection times	LOG2(FC)	N-metabolism (0=not N metabolism gene, 1=N metabolism gene)	TAIR10	Mapman BinName	Description
Potri.006G051700	11	3	-2.5	0	AT2G41820	signalling.receptor kinases.leucine rich repeat X	leucine-rich repeat transmembrane protein kinase, putative | chr2:17446744-17450071 FORWARD
Potri.012G060300	7	5	-2.3	0	AT1G49010	RNA.regulation of transcription.MYB-related transcription factor family	myb family transcription factor | chr1:18132645-18133925 FORWARD
Potri.007G120700	0	1	-2.3	0	AT3G22060	signalling.receptor kinases.misc	receptor protein kinase-related | chr3:7771016-7772340 FORWARD
Potri.001G468100	2	34	-2.2	0	AT4G26530	PS.calvin cyle.aldolase	fructose-bisphosphate aldolase, putative | chr4:13391344-13393107 FORWARD
Potri.002G120400	5	3	-1.4	0	AT5G67360	protein.degradation.subtilases	Symbols: ARA12 | ARA12; serine-type endopeptidase | chr5:26871891-26874579 REVERSE
Potri.014G018900	3	4	-2.1	0	AT5G67360	protein.degradation.subtilases	Symbols: ARA12 | ARA12; serine-type endopeptidase | chr5:26871891-26874579 REVERSE
Potri.009G067800	12	4	-2	0	AT5G12220	not assigned.no ontology	las1-like family protein | chr5:3950155-3953085 FORWARD
Potri.010G236500	12	2	-2	0	AT1G66240	metal handling.binding, chelation and storage	Symbols: ATX1, ATATX1 | ATX1 (ARABIDOPSIS HOMOLOG OF ANTI-OXIDANT 1); metal ion binding | chr1:24686256-24687332 REVERSE
Potri.001G348300	0	1	-2	1	AT5G14570	transport.nitrate	Symbols: ATNRT2.7 | ATNRT2.7 (Arabidopsis thaliana high affinity nitrate transporter 2.7); nitrate transmembrane transporter | chr5:4695084-4697078 REVERSE
Potri.017G112700	2	20	-1.9	0	AT5G38660	not assigned.unknown	Symbols: APE1 | APE1 (ACCLIMATION OF PHOTOSYNTHESIS TO ENVIRONMENT) | chr5:15473109-15475552 REVERSE
Potri.004G102100	2	27	-1.3	0	AT5G38660	not assigned.unknown	Symbols: APE1 | APE1 (ACCLIMATION OF PHOTOSYNTHESIS TO ENVIRONMENT) | chr5:15473109-15475552 REVERSE
Potri.004G019900	0	1	-1.9	0	AT1G61800	transport.metabolite transporters at the envelope membrane	Symbols: GPT2 | GPT2; antiporter/ glucose-6-phosphate transmembrane transporter | chr1:22824440-22826774 FORWARD
Potri.005G054600	2	22	-1.8	0	AT1G72030	misc.GCN5-related N-acetyltransferase	GCN5-related N-acetyltransferase (GNAT) family protein | chr1:27110865-27111932 FORWARD
Potri.016G058200	0	1	-1.8	0	AT5G06720	misc.peroxidases	peroxidase, putative | chr5:2077420-2079005 REVERSE
Potri.006G079500	4	3	-1.8	0	AT2G07170	not assigned.unknown	binding | chr2:2975565-2978820 FORWARD
Potri.012G049000	1	6	-1.8	0	AT3G18050	not assigned.unknown	unknown protein | chr3:6180859-6182854 FORWARD
Potri.012G081800	0	2	-1.8	0	AT3G62270	transport.unspecified anions	anion exchange family protein | chr3:23042284-23046048 REVERSE
Potri.012G028400	1	2	-1.8	0	AT5G53550	transport.metal	Symbols: YSL3, ATYSL3 | YSL3 (YELLOW STRIPE LIKE 3); oligopeptide transporter | chr5:21756038-21758917 FORWARD
Potri.012G024700	0	4	-1.6	0	AT5G53550	transport.metal	Symbols: YSL3, ATYSL3 | YSL3 (YELLOW STRIPE LIKE 3); oligopeptide transporter | chr5:21756038-21758917 FORWARD
Potri.015G102600	2	26	-1.7	0	AT5G54770	Co-factor and vitamine metabolism.thiamine	Symbols: THI1, TZ, THI4 | THI1; protein homodimerization | chr5:22246592-22248332 FORWARD
Potri.001G365600	2	12	-1.7	0	AT3G13120	protein.synthesis.ribosomal protein.prokaryotic.chloroplast.30S subunit.S10	30S ribosomal protein S10, chloroplast, putative | chr3:4219775-4221630 REVERSE
Potri.014G135500	1	6	-1.7	1	AT3G06350	amino acid metabolism.synthesis.aromatic aa.chorismate.dehydroquinate/shikimate dehydrogenase	Symbols: EMB3004, MEE32 | MEE32 (MATERNAL EFFECT EMBRYO ARREST 32); 3-dehydroquinate dehydratase/ NADP or NADPH binding / binding / catalytic/ shikimate 5-dehydrogenase | chr3:1924310-1927759 REVERSE
Potri.008G100500	5	3	-1.7	0	AT1G48100	cell wall.degradation.pectate lyases and polygalacturonases	glycoside hydrolase family 28 protein / polygalacturonase (pectinase) family protein | chr1:17766874-17769951 FORWARD
Potri.010G152000	5	4	-1.2	0	AT1G48100	cell wall.degradation.pectate lyases and polygalacturonases	glycoside hydrolase family 28 protein / polygalacturonase (pectinase) family protein | chr1:17766874-17769951 FORWARD
Potri.T037400	2	35	-1.7	0	AT4G04350	protein.aa activation.leucine-tRNA ligase	Symbols: EMB2369 | EMB2369 (EMBRYO DEFECTIVE 2369); ATP binding / aminoacyl-tRNA ligase/ leucine-tRNA ligase/ nucleotide binding | chr4:2128090-2133150 FORWARD
Potri.001G118500	0	1	-1.6	0	AT4G12320	misc.cytochrome P450	Symbols: CYP706A6 | CYP706A6; electron carrier/ heme binding / iron ion binding / monooxygenase/ oxygen binding | chr4:7314778-7316669 REVERSE
Potri.008G158200	0	2	-1.6	0	AT3G22840	signalling.light	Symbols: ELIP1, ELIP | ELIP1 (EARLY LIGHT-INDUCABLE PROTEIN); chlorophyll binding | chr3:8084447-8085560 REVERSE
Potri.019G090600	0	3	-1.6	0	AT1G06240	not assigned.unknown	unknown protein | chr1:1911122-1913205 FORWARD
Potri.004G001000	5	1	-1.6	0	AT3G17640	not assigned.no ontology	leucine-rich repeat family protein | chr3:6032393-6033583 FORWARD
Potri.003G072800	0	1	1.3	0	AT3G14310	cell wall.pectin*esterases.PME	Symbols: ATPME3 | ATPME3; pectinesterase | chr3:4771902-4775119 REVERSE
Potri.018G051400	0	1	-1.6	0	AT3G14310	cell wall.pectin*esterases.PME	Symbols: ATPME3 | ATPME3; pectinesterase | chr3:4771902-4775119 REVERSE
Potri.006G183900	2	17	-1.6	0	AT5G57930	not assigned.unknown	Symbols: APO2 | APO2 (ACCUMULATION OF PHOTOSYSTEM ONE 2) | chr5:23454604-23456493 FORWARD
Potri.006G081600	0	2	-1.6	0	AT5G67250	protein.degradation.ubiquitin.E3.SCF.SKP	Symbols: SKIP2, VFB4 | SKIP2 (SKP1/ASK1 INTERACTING PROTEIN 2); ubiquitin-protein ligase | chr5:26831373-26833333 REVERSE
Potri.007G018400	1	4	-1.6	0	AT4G36380	hormone metabolism.brassinosteroid.synthesis-degradation.BRs.other	Symbols: ROT3 | ROT3 (ROTUNDIFOLIA 3); oxidoreductase, acting on paired donors, with incorporation or reduction of molecular oxygen, NADH or NADPH as one donor, and incorporation of one atom of oxygen / oxygen binding / steroid hydroxylase | chr4:17187528-17192317 REVERSE
Potri.001G085100	0	2	-1.6	0	AT1G64640	misc.plastocyanin-like	plastocyanin-like domain-containing protein | chr1:24022285-24023196 REVERSE
Potri.003G034700	7	2	-1.6	0	AT3G21250	transport.ABC transporters and multidrug resistance systems	Symbols: ATMRP6, MRP6 | ATMRP6; ATPase, coupled to transmembrane movement of substances | chr3:7457433-7462734 REVERSE
Potri.014G148500	2	48	-1.6	0	AT3G23700	not assigned.no ontology.S RNA-binding domain-containing protein	S1 RNA-binding domain-containing protein | chr3:8531429-8533788 REVERSE
Potri.T168100	0	1	-1.6	0	AT3G10420	not assigned.no ontology	sporulation protein-related | chr3:3239180-3242537 FORWARD
Potri.010G228600	0	2	-1.1	0	AT3G10420	not assigned.no ontology	sporulation protein-related | chr3:3239180-3242537 FORWARD
Potri.002G073000	2	42	-1.5	0	AT3G15360	redox.thioredoxin	Symbols: ATHM4, TRX-M4, ATM4 | TRX-M4 (ARABIDOPSIS THIOREDOXIN M-TYPE 4); enzyme activator | chr3:5188374-5189697 FORWARD
Potri.002G092900	0	2	-1.5	0	AT1G78020	development.unspecified	senescence-associated protein-related | chr1:29338693-29339755 FORWARD
Potri.003G100300	2	32	-1.5	0	AT5G48790	not assigned.unknown	unknown protein | chr5:19779860-19782050 REVERSE
Potri.016G043200	1	3	-1.5	0	AT5G04160	transport.metabolite transporters at the envelope membrane	phosphate translocator-related | chr5:1142782-1144912 REVERSE
Potri.014G057200	2	35	-1.5	0	AT4G25170	not assigned.unknown	FUNCTIONS IN: molecular_function unknown; INVOLVED IN: biological_process unknown; EXPRESSED IN: 23 plant structures; EXPRESSED DURING: 13 growth stages; CONTAINS InterPro DOMAIN/s: Uncharacterised conserved protein UCP012943 (InterPro:IPR016606); BEST Arabidopsis thaliana protein match is: unknown protein (TAIR:AT5G61490.1). | chr4:12909575-12911580 FORWARD
Potri.006G109700	2	41	-1.5	0	AT5G01920	protein.postranslational modification	Symbols: STN8 | STN8; kinase/ protein kinase | chr5:359107-362904 FORWARD
Potri.015G058600	2	36	-1.5	0	AT5G08050	not assigned.unknown	FUNCTIONS IN: molecular_function unknown; INVOLVED IN: biological_process unknown; LOCATED IN: thylakoid, chloroplast thylakoid membrane, chloroplast; EXPRESSED IN: 21 plant structures; EXPRESSED DURING: 13 growth stages; CONTAINS InterPro DOMAIN/s: Protein of unknown function DUF1118 (InterPro:IPR009500), Uncharacterised conserved protein UCP022207 (InterPro:IPR016801); Has 41 Blast hits to 41 p…
Potri.014G102600	1	6	-1.5	0	AT2G46640	not assigned.unknown	unknown protein | chr2:19148730-19150995 FORWARD
Potri.001G358100	4	5	-1.5	0	AT4G21070	protein.degradation.ubiquitin.E3.RING	Symbols: ATBRCA1, BRCA1 | ATBRCA1; ubiquitin-protein ligase | chr4:11248078-11252724 FORWARD
Potri.002G233600	4	2	-1.5	0	AT3G28040	signalling.receptor kinases.leucine rich repeat VII	leucine-rich repeat transmembrane protein kinase, putative | chr3:10435057-10438391 FORWARD
Potri.003G005800	2	38	-1.5	0	AT1G57770	secondary metabolism.isoprenoids.carotenoids	amine oxidase family | chr1:21395196-21398280 FORWARD
Potri.008G193800	0	2	-1.5	0	AT1G59990	DNA.synthesis/chromatin structure	DEAD/DEAH box helicase, putative (RH22) | chr1:22090238-22093060 REVERSE
Potri.005G055800	0	3	-1.5	0	AT3G04650	not assigned.unknown	oxidoreductase | chr3:1261984-1264622 FORWARD
Potri.004G032500	2	20	-1.4	0	AT4G05120	transport.unspecified cations	Symbols: ENT3, FUR1, ATENT3 | FUR1 (FUDR RESISTANT 1); nucleoside transmembrane transporter | chr4:2632693-2635000 REVERSE
Potri.002G162800	2	32	-1.4	0	AT2G46100	not assigned.unknown	unknown protein | chr2:18953280-18954619 FORWARD
Potri.015G010600	2	31	-1.4	0	AT4G27800	protein.postranslational modification	protein phosphatase 2C PPH1 / PP2C PPH1 (PPH1) | chr4:13851862-13854191 REVERSE
Potri.001G249200	2	11	-1.4	0	AT2G29630	Co-factor and vitamine metabolism.thiamine	Symbols: THIC | THIC (ThiaminC); ADP-ribose pyrophosphohydrolase/ catalytic/ iron-sulfur cluster binding | chr2:12667034-12670311 FORWARD
Potri.005G033400	4	1	-1.4	0	AT1G09000	protein.postranslational modification	Symbols: ANP1, MAPKKK1 | ANP1 (ARABIDOPSIS NPK1-RELATED PROTEIN KINASE 1); MAP kinase kinase kinase/ kinase | chr1:2891037-2895182 FORWARD
Potri.001G292000	2	30	-1.4	0	AT1G49975	not assigned.unknown	unknown protein | chr1:18504802-18505597 FORWARD
Potri.001G083300	2	49	-1.4	0	AT1G64680	not assigned.unknown	unknown protein | chr1:24036021-24037401 FORWARD
Potri.001G424700	2	10	-1.4	0	AT4G27030	not assigned.unknown	small conjugating protein ligase | chr4:13571921-13573070 FORWARD
Potri.002G053000	2	34	-1.4	0	AT3G63140	RNA.regulation of transcription.unclassified	Symbols: CSP41A | CSP41A (CHLOROPLAST STEM-LOOP BINDING PROTEIN OF 41 KDA); mRNA binding / poly(U) binding | chr3:23326867-23328709 REVERSE
Potri.002G059200	0	1	-1.4	0	AT4G18160	transport.potassium	Symbols: KCO6, ATTPK3, ATKCO6, TPK3 | KCO6; outward rectifier potassium channel | chr4:10055696-10057736 FORWARD
Potri.001G376600	8	4	-1.4	0	AT5G20040	RNA.processing	Symbols: ATIPT9, IPT9 | ATIPT9; ATP binding / tRNA isopentenyltransferase | chr5:6767797-6771170 REVERSE
Potri.010G065200	3	4	-1.4	0	AT2G33310	hormone metabolism.auxin.induced-regulated-responsive-activated	Symbols: IAA13 | IAA13; transcription factor | chr2:14114281-14115969 REVERSE
Potri.004G068500	0	1	-1.4	0	AT5G14940	transport.peptides and oligopeptides	proton-dependent oligopeptide transport (POT) family protein | chr5:4831748-4834395 REVERSE
Potri.016G098900	0	1	-1.4	0	AT2G36885	not assigned.unknown	unknown protein | chr2:15482003-15483711 REVERSE
Potri.012G071100	4	2	-1.4	0	AT5G62710	signalling.receptor kinases.leucine rich repeat XIII	leucine-rich repeat family protein / protein kinase family protein | chr5:25187303-25190600 FORWARD
Potri.013G026400	2	38	-1.4	0	AT1G54780	not assigned.no ontology	thylakoid lumen 18.3 kDa protein | chr1:20439434-20441159 FORWARD
Potri.011G066800	1	5	-1.3	0	AT5G43060	protein.degradation.cysteine protease	cysteine proteinase, putative / thiol protease, putative | chr5:17269507-17272164 REVERSE
Potri.002G256400	2	34	-1.3	0	AT4G28660	PS.lightreaction.photosystem II.PSII polypeptide subunits	Symbols: PSB28 | PSB28 (PHOTOSYSTEM II REACTION CENTER PSB28 PROTEIN) | chr4:14149916-14151104 FORWARD
Potri.010G252200	7	6	-1.3	0	AT1G51550	protein.degradation.ubiquitin.E3.SCF.FBOX	F-box family protein | chr1:19117032-19119371 REVERSE
Potri.013G070700	2	25	-1.3	0	AT5G17670	not assigned.unknown	hydrolase, acting on ester bonds | chr5:5821060-5822736 FORWARD
Potri.006G106900	1	9	-1.3	0	AT2G40435	not assigned.unknown	EXPRESSED IN: 20 plant structures; EXPRESSED DURING: 13 growth stages; BEST Arabidopsis thaliana protein match is: transcription regulator (TAIR:AT3G56220.1); Has 165 Blast hits to 165 proteins in 20 species: Archae - 0; Bacteria - 0; Metazoa - 0; Fungi - 0; Plants - 165; Viruses - 0; Other Eukaryotes - 0 (source: NCBI BLink). | chr2:16886824-16888638 FORWARD
Potri.007G045300	4	4	-1.3	0	AT5G67100	DNA.synthesis/chromatin structure	Symbols: ICU2 | ICU2 (INCURVATA2); DNA-directed DNA polymerase | chr5:26776994-26785104 FORWARD
Potri.010G042500	2	26	-1.3	0	AT1G23400	not assigned.unknown	Symbols: CAF2, ATCAF2 | CAF2; RNA splicing factor, transesterification mechanism | chr1:8312076-8314744 REVERSE
Potri.009G053700	0	4	-1.3	0	AT1G51340	transport.misc	MATE efflux family protein | chr1:19031997-19034979 FORWARD
Potri.008G205200	1	9	-1.3	0	AT4G37370	misc.cytochrome P450	Symbols: CYP81D8 | CYP81D8; electron carrier/ heme binding / iron ion binding / monooxygenase/ oxygen binding | chr4:17569828-17571704 REVERSE
Potri.002G137200	0	1	-1.3	0	AT3G60340	protein.aa activation	palmitoyl protein thioesterase family protein | chr3:22304159-22306512 FORWARD
Potri.014G109200	0	1	-1.3	0	AT2G46890	not assigned.unknown	oxidoreductase, acting on the CH-CH group of donors | chr2:19266733-19268170 REVERSE
Potri.T160800	0	2	-1.3	0	AT3G28890	stress.biotic	Symbols: AtRLP43 | AtRLP43 (Receptor Like Protein 43); kinase/ protein binding | chr3:10895977-10898841 REVERSE
Potri.014G166800	2	26	-1.3	0	AT5G35790	OPP.oxidative PP.G6PD	Symbols: G6PD1 | G6PD1 (GLUCOSE-6-PHOSPHATE DEHYDROGENASE 1); glucose-6-phosphate dehydrogenase | chr5:13956690-13959753 REVERSE
Potri.006G129700	2	7	-1.3	0	AT2G39200	stress.biotic.signalling.MLO-like	Symbols: MLO12, ATMLO12 | MLO12 (MILDEW RESISTANCE LOCUS O 12); calmodulin binding | chr2:16356148-16359813 REVERSE
Potri.001G134000	2	38	-1.3	0	AT1G32060	PS.calvin cyle.PRK	Symbols: PRK | PRK (PHOSPHORIBULOKINASE); ATP binding / phosphoribulokinase/ protein binding | chr1:11532533-11534639 FORWARD
Potri.014G161000	0	1	-1.3	0	AT5G35670	signalling.calcium	Symbols: iqd33 | iqd33 (IQ-domain 33); calmodulin binding | chr5:13856103-13858059 FORWARD
Potri.015G057300	4	8	-1.3	0	AT5G08020	DNA.synthesis/chromatin structure	Symbols: ATRPA70B, RPA70B | RPA70B (RPA70-KDA SUBUNIT B); DNA binding / nucleic acid binding | chr5:2572107-2574879 FORWARD
Potri.006G053000	2	19	-1.3	0	AT5G13650	protein.synthesis.elongation	elongation factor family protein | chr5:4397748-4402692 FORWARD
Potri.001G103300	8	1	-1.3	0	AT1G63680	development.unspecified	Symbols: ATMURE, PDE316, MURE | MURE; ATP binding / acid-amino acid ligase/ ligase | chr1:23614437-23617767 FORWARD
Potri.007G140200	1	5	-1.3	0	AT3G25500	not assigned.no ontology.formin homology 2 domain-containing protein	Symbols: AFH1, FH1, AHF1, ATFH1 | AFH1 (FORMIN HOMOLOGY 1); actin binding / actin filament binding / protein binding | chr3:9251093-9255002 REVERSE
Potri.001G183600	0	3	-1.3	0	AT1G45688	not assigned.unknown	unknown protein | chr1:17191390-17193158 FORWARD
Potri.004G031300	4	3	-1.3	0	AT4G27230	DNA.synthesis/chromatin structure.histone	Symbols: HTA2 | HTA2 (histone H2A); DNA binding | chr4:13637288-13638419 REVERSE
Potri.008G210900	1	3	-1.3	0	AT3G16770	RNA.regulation of transcription.AP2/EREBP, APETALA2/Ethylene-responsive element binding protein family	Symbols: RAP2.3, ATEBP, ERF72 | ATEBP (ETHYLENE-RESPONSIVE ELEMENT BINDING PROTEIN); DNA binding / protein binding / transcription activator/ transcription factor | chr3:5705662-5707023 FORWARD
Potri.001G415800	4	3	-1.3	0	AT4G38070	RNA.regulation of transcription.bHLH,Basic Helix-Loop-Helix family	bHLH family protein | chr4:17876535-17882569 FORWARD
Potri.004G125800	0	1	-1.3	0	AT3G29240	not assigned.no ontology	unknown protein | chr3:11191491-11192986 FORWARD
Potri.001G160400	2	13	-1.3	0	AT3G12750	transport.metal	Symbols: ZIP1 | ZIP1 (ZINC TRANSPORTER 1 PRECURSOR); zinc ion transmembrane transporter | chr3:4051651-4053201 REVERSE
Potri.008G002900	2	33	-1.3	0	AT4G37930	C1-metabolism.glycine hydroxymethyltransferase	Symbols: SHM1, STM, SHMT1 | SHM1 (SERINE TRANSHYDROXYMETHYLTRANSFERASE 1); glycine hydroxymethyltransferase/ poly(U) binding | chr4:17831731-17834927 REVERSE
Potri.019G043300	2	43	-1.3	0	AT1G64860	RNA.transcription	Symbols: SIGA, SIG1, SIG2, SIGB, RPOD1 | SIGA (SIGMA FACTOR A); DNA binding / DNA-directed RNA polymerase/ sigma factor/ transcription factor | chr1:24097953-24100952 FORWARD
Potri.001G162100	3	2	-1.3	0	AT3G06840	not assigned.unknown	unknown protein | chr3:2156862-2157850 FORWARD
Potri.017G142500	8	4	-1.2	0	AT5G52520	protein.aa activation.bifunctional aminoacyl-tRNA synthetase	Symbols: OVA6, PRORS1 | OVA6 (OVULE ABORTION 6); ATP binding / aminoacyl-tRNA ligase/ nucleotide binding / proline-tRNA ligase | chr5:21311063-21314180 FORWARD
Potri.006G221900	2	30	-1.2	0	AT5G21430	stress.abiotic.heat	DNAJ heat shock N-terminal domain-containing protein | chr5:7222226-7223621 FORWARD
Potri.018G028500	2	22	-1.2	0	AT3G47650	development.unspecified	bundle-sheath defective protein 2 family / bsd2 family | chr3:17569505-17570567 FORWARD
Potri.011G126700	2	29	-1.2	0	AT5G54270	PS.lightreaction.photosystem II.LHC-II	Symbols: LHCB3, LHCB3*1 | LHCB3 (LIGHT-HARVESTING CHLOROPHYLL B-BINDING PROTEIN 3); structural molecule | chr5:22038273-22039568 FORWARD
Potri.006G044400	0	1	-1.2	0	AT1G74670	hormone metabolism.gibberelin.induced-regulated-responsive-activated	gibberellin-responsive protein, putative | chr1:28053286-28054149 FORWARD
Potri.006G149000	0	3	-1.2	0	AT4G29750	not assigned.unknown	RNA binding | chr4:14569728-14572804 FORWARD
Potri.003G131200	2	22	-1.2	0	AT3G05170	not assigned.no ontology	phosphoglycerate/bisphosphoglycerate mutase family protein | chr3:1466573-1468400 FORWARD
Potri.003G106000	0	1	-1.2	0	AT1G31500	DNA.synthesis/chromatin structure	endonuclease/exonuclease/phosphatase family protein | chr1:11273605-11276572 REVERSE
Potri.003G222200	2	43	-1.2	0	AT1G55480	not assigned.unknown	binding / protein binding | chr1:20713684-20715547 FORWARD
Potri.013G047000	2	23	-1.2	0	AT3G04760	not assigned.no ontology.pentatricopeptide (PPR) repeat-containing protein	pentatricopeptide (PPR) repeat-containing protein | chr3:1303575-1305878 REVERSE
Potri.001G412900	2	9	-1.2	0	AT4G34240	fermentation.aldehyde dehydrogenase	Symbols: ALDH3I1, ALDH3 | ALDH3I1 (ALDEHYDE DEHYDROGENASE 3|1); 3-chloroallyl aldehyde dehydrogenase/ aldehyde dehydrogenase (NAD) | chr4:16389620-16392824 FORWARD
Potri.001G393700	2	24	-1.2	0	AT1G53250	not assigned.unknown	endonuclease | chr1:19857351-19859256 FORWARD
Potri.003G030400	2	5	-1.2	0	AT1G49390	secondary metabolism.flavonoids.flavonols	oxidoreductase, 2OG-Fe(II) oxygenase family protein | chr1:18279600-18280978 FORWARD
Potri.014G124300	1	3	-1.2	0	AT4G13030	not assigned.unknown	unknown protein | chr4:7607311-7609843 FORWARD
Potri.015G074700	2	27	-1.2	0	AT5G62840	not assigned.no ontology	phosphoglycerate/bisphosphoglycerate mutase family protein | chr5:25228225-25229683 REVERSE
Potri.003G167100	0	1	-1.2	0	AT5G13140	not assigned.unknown	FUNCTIONS IN: molecular_function unknown; INVOLVED IN: biological_process unknown; EXPRESSED IN: 22 plant structures; EXPRESSED DURING: 13 growth stages; CONTAINS InterPro DOMAIN/s: Pollen Ole e 1 allergen and extensin (InterPro:IPR006041); BEST Arabidopsis thaliana protein match is: unknown protein (TAIR:AT3G26960.1); Has 90 Blast hits to 85 proteins in 14 species: Archae - 0; Bacteria - 0; Meta…
Potri.009G155300	2	44	-1.2	0	AT5G20935	not assigned.unknown	unknown protein | chr5:7103470-7104023 FORWARD
Potri.014G020100	1	11	-1.2	0	AT5G59845	hormone metabolism.gibberelin.induced-regulated-responsive-activated	gibberellin-regulated family protein | chr5:24111324-24112020 FORWARD
Potri.005G070700	2	10	-1.2	0	AT5G08720	not assigned.unknown	FUNCTIONS IN: molecular_function unknown; INVOLVED IN: biological_process unknown; LOCATED IN: mitochondrion; CONTAINS InterPro DOMAIN/s: Streptomyces cyclase/dehydrase (InterPro:IPR005031); BEST Arabidopsis thaliana protein match is: unknown protein (TAIR:AT4G01650.2); Has 578 Blast hits to 324 proteins in 67 species: Archae - 1; Bacteria - 248; Metazoa - 1; Fungi - 0; Plants - 59; Viruses - 0; …
Potri.014G135100	1	5	-1.2	0	AT2G47930	cell wall.cell wall proteins.AGPs	Symbols: AGP26, ATAGP26 | AGP26 (ARABINOGALACTAN PROTEIN 26) | chr2:19616975-19617681 REVERSE
Potri.015G117300	0	2	-1.2	0	AT3G06880	not assigned.no ontology	nucleotide binding | chr3:2170589-2175686 REVERSE
Potri.002G104600	5	6	-1.2	0	AT1G09750	RNA.regulation of transcription.unclassified	chloroplast nucleoid DNA-binding protein-related | chr1:3157501-3159148 FORWARD
Potri.013G141900	2	23	-1.2	0	AT1G72610	stress.abiotic.unspecified	Symbols: GLP1, ATGER1, GER1 | GER1 (GERMIN-LIKE PROTEIN 1); oxalate oxidase | chr1:27339114-27340044 REVERSE
Potri.016G129600	0	1	-1.1	0	AT5G01740	signalling.receptor kinases.misc	FUNCTIONS IN: molecular_function unknown; INVOLVED IN: biological_process unknown; LOCATED IN: cellular_component unknown; EXPRESSED IN: 18 plant structures; EXPRESSED DURING: 9 growth stages; CONTAINS InterPro DOMAIN/s: Wound-induced protein, Wun1 (InterPro:IPR009798); BEST Arabidopsis thaliana protein match is: SAG20 (SENESCENCE ASSOCIATED GENE 20) (TAIR:AT3G10985.1); Has 49 Blast hits to 49 pr…
Potri.001G289700	2	7	-1.1	0	AT1G17870	protein.degradation.metalloprotease	Symbols: ATEGY3, EGY3 | EGY3 (ETHYLENE-DEPENDENT GRAVITROPISM-DEFICIENT AND YELLOW-GREEN-LIKE 3) | chr1:6149939-6152222 REVERSE
Potri.006G048900	0	2	-1.1	0	AT2G41670	signalling.G-proteins	GTP-binding family protein | chr2:17374083-17376238 FORWARD
Potri.013G000900	11	3	-1.1	0	AT3G05910	cell wall.pectin*esterases.acetyl esterase	pectinacetylesterase, putative | chr3:1764294-1767575 REVERSE
Potri.013G135500	2	24	-1.1	0	AT1G03630	tetrapyrrole synthesis.protochlorophyllide reductase	Symbols: POR C, PORC | POR C (PROTOCHLOROPHYLLIDE OXIDOREDUCTASE); NADPH dehydrogenase/ oxidoreductase/ protochlorophyllide reductase | chr1:907642-909376 FORWARD
Potri.014G111200	3	1	-1.1	0	AT4G01680	RNA.regulation of transcription.MYB domain transcription factor family	Symbols: MYB55 | MYB55 (myb domain protein 55); DNA binding / transcription factor | chr4:716021-717415 REVERSE
Potri.001G361800	2	17	-1.1	0	AT5G55580	RNA.regulation of transcription.unclassified	mitochondrial transcription termination factor family protein / mTERF family protein | chr5:22515440-22517929 FORWARD
Potri.018G083400	4	3	-1.1	0	AT4G28950	signalling.G-proteins	Symbols: ARAC7, ATROP9, ATRAC7, RAC7, ROP9 | ROP9 (RHO-RELATED PROTEIN FROM PLANTS 9); GTP binding | chr4:14277994-14279984 FORWARD
Potri.001G262200	2	15	-1.1	0	AT5G12470	not assigned.unknown	unknown protein | chr5:4044622-4047436 REVERSE
Potri.010G046700	0	1	-1.1	0	AT1G67910	not assigned.unknown	unknown protein | chr1:25471309-25472440 REVERSE
Potri.001G044000	2	44	-1.1	0	AT1G73060	not assigned.unknown	unknown protein | chr1:27478970-27481448 FORWARD
Potri.009G042400	0	1	-1.1	0	AT3G54140	transport.peptides and oligopeptides	Symbols: ATPTR1, PTR1 | PTR1 (PEPTIDE TRANSPORTER 1); dipeptide transporter/ transporter/ tripeptide transporter | chr3:20045663-20048572 REVERSE
Potri.018G113400	2	29	-1.1	0	AT5G35170	nucleotide metabolism.phosphotransfer and pyrophosphatases.adenylate kinase	adenylate kinase family protein | chr5:13419166-13423746 FORWARD
Potri.005G079700	2	40	-1.1	0	AT4G39710	protein.folding	immunophilin, putative / FKBP-type peptidyl-prolyl cis-trans isomerase, putative | chr4:18427039-18428375 REVERSE
Potri.018G024300	8	2	-1.1	0	AT2G31170	protein.aa activation.cysteine-tRNA ligase	Symbols: SYCO ARATH | SYCO ARATH; ATP binding / aminoacyl-tRNA ligase/ cysteine-tRNA ligase/ nucleotide binding | chr2:13282355-13285645 REVERSE
Potri.014G096800	0	1	-1.1	0	AT4G01037	not assigned.unknown	ubiquitin thiolesterase | chr4:451251-453243 REVERSE
Potri.003G042700	4	4	-1.1	0	AT1G72670	signalling.calcium	Symbols: iqd8 | iqd8 (IQ-domain 8); calmodulin binding | chr1:27356683-27358853 REVERSE
Potri.014G178000	2	6	-1	0	AT3G25410	transport.unspecified cations	bile acid:sodium symporter family protein | chr3:9214339-9216490 REVERSE
Potri.001G152600	2	26	-1	0	AT2G35660	misc.oxidases - copper, flavone etc.	Symbols: CTF2A | CTF2A; monooxygenase/ oxidoreductase | chr2:14988447-14990426 FORWARD
Potri.014G098600	0	1	-1	0	AT1G01320	not assigned.no ontology.pentatricopeptide (PPR) repeat-containing protein	tetratricopeptide repeat (TPR)-containing protein | chr1:121124-130570 REVERSE
Potri.001G055100	3	4	-1	0	AT1G27920	cell.organisation	Symbols: MAP65-8 | MAP65-8 (MICROTUBULE-ASSOCIATED PROTEIN 65-8) | chr1:9726948-9729848 FORWARD
Potri.006G068200	7	5	-1	0	AT5G20190	not assigned.unknown	binding | chr5:6814093-6815379 FORWARD
Potri.T098900	2	5	-1	0	AT2G20570	RNA.regulation of transcription.G2-like transcription factor family, GARP	Symbols: GPRI1, GLK1 | GPRI1 (GBF'S PRO-RICH REGION-INTERACTING FACTOR 1); transcription factor/ transcription regulator | chr2:8855358-8857756 FORWARD
Potri.018G072500	4	9	-1	0	AT4G13370	not assigned.unknown	unknown protein | chr4:7777793-7780366 REVERSE
Potri.010G218100	11	1	-1	0	AT5G03040	signalling.calcium	Symbols: iqd2 | iqd2 (IQ-domain 2); calmodulin binding | chr5:710102-712788 REVERSE
Potri.001G268500	0	1	1.9	0	NA	NA	NA
Potri.001G388100	0	1	1.5	0	NA	NA	NA
Potri.019G121800	0	1	1.3	0	NA	NA	NA
Potri.002G101100	0	2	1.3	0	NA	NA	NA
Potri.006G245500	0	2	1.3	0	NA	NA	NA
Potri.009G114700	0	3	2.5	0	NA	NA	NA
Potri.016G013000	0	3	-1.3	0	NA	NA	NA
Potri.002G188000	12	3	-2.5	0	NA	NA	NA
Potri.006G092300	1	4	1.4	0	NA	NA	NA
Potri.016G052100	3	8	1.9	0	NA	NA	NA
Potri.018G078800	1	21	1.9	0	NA	NA	NA
Potri.006G056100	3	24	2.4	0	NA	NA	NA
Potri.002G098800	1	17	1	0	AT4G08950	signalling.in sugar and nutrient physiology	Symbols: EXO | EXO (EXORDIUM) | chr4:5740297-5741524 FORWARD
Potri.018G048100	0	2	1	0	AT5G21940	not assigned.unknown	unknown protein | chr5:7249268-7250539 REVERSE
Potri.014G029900	3	12	1.9	0	AT4G33330	misc.UDP glucosyl and glucoronyl transferases	Symbols: PGSIP3 | transferase, transferring glycosyl groups | chr4:16059754-16063070 REVERSE
Potri.018G007300	1	3	1.1	0	AT5G10695	not assigned.unknown	unknown protein | chr5:3377663-3378221 FORWARD
Potri.007G047000	3	31	1.4	0	AT5G67210	not assigned.unknown	unknown protein | chr5:26818949-26820157 FORWARD
Potri.010G191300	0	2	1.1	0	AT2G40000	not assigned.unknown	Symbols: HSPRO2, ATHSPRO2 | HSPRO2 (ARABIDOPSIS ORTHOLOG OF SUGAR BEET HS1 PRO-1 2) | chr2:16700510-16702028 REVERSE
Potri.008G066000	1	5	1.1	0	AT2G40000	not assigned.unknown	Symbols: HSPRO2, ATHSPRO2 | HSPRO2 (ARABIDOPSIS ORTHOLOG OF SUGAR BEET HS1 PRO-1 2) | chr2:16700510-16702028 REVERSE
Potri.013G125000	1	4	1.1	0	AT3G54420	stress.biotic	Symbols: ATEP3, ATCHITIV, CHIV | ATEP3; chitinase | chr3:20145910-20147063 FORWARD
Potri.003G164200	3	12	1.1	0	AT1G03080	protein.postranslational modification	FUNCTIONS IN: molecular_function unknown; INVOLVED IN: biological_process unknown; LOCATED IN: plasma membrane; EXPRESSED IN: 22 plant structures; EXPRESSED DURING: 13 growth stages; CONTAINS InterPro DOMAIN/s: Prefoldin (InterPro:IPR009053), KIP1-like (InterPro:IPR011684); BEST Arabidopsis thaliana protein match is: kinase interacting family protein (TAIR:AT3G22790.1); Has 169162 Blast hits to 6…
Potri.003G132000	3	11	1.2	0	AT1G63910	RNA.regulation of transcription.MYB domain transcription factor family	Symbols: AtMYB103 | AtMYB103 (myb domain protein 103); DNA binding / transcription activator/ transcription factor | chr1:23719783-23721774 REVERSE
Potri.006G138700	0	1	1.1	0	AT1G19210	RNA.regulation of transcription.AP2/EREBP, APETALA2/Ethylene-responsive element binding protein family	AP2 domain-containing transcription factor, putative | chr1:6626822-6627530 REVERSE
Potri.004G143500	1	2	1.1	0	AT2G15760	signalling.calcium	calmodulin-binding protein | chr2:6865610-6866877 REVERSE
Potri.010G116000	1	7	1.5	0	AT3G03280	not assigned.unknown	unknown protein | chr3:765459-766387 FORWARD
Potri.006G105500	1	14	1.1	0	AT3G03280	not assigned.unknown	unknown protein | chr3:765459-766387 FORWARD
Potri.001G335300	1	8	1.1	1	AT5G40780	transport.amino acids	Symbols: LTH1 | LHT1; amino acid transmembrane transporter | chr5:16323651-16327281 FORWARD
Potri.010G187600	3	25	2.5	0	AT3G55990	not assigned.unknown	Symbols: ESK1 | ESK1 (ESKIMO 1) | chr3:20780315-20783233 FORWARD
Potri.008G069900	3	27	1.7	0	AT3G55990	not assigned.unknown	Symbols: ESK1 | ESK1 (ESKIMO 1) | chr3:20780315-20783233 FORWARD
Potri.016G071600	1	19	1.1	0	AT2G35980	development.unspecified	Symbols: YLS9, NHL10, ATNHL10 | YLS9 (YELLOW-LEAF-SPECIFIC GENE 9) | chr2:15110588-15111471 FORWARD
Potri.006G204300	1	21	1.7	0	AT2G35980	development.unspecified	Symbols: YLS9, NHL10, ATNHL10 | YLS9 (YELLOW-LEAF-SPECIFIC GENE 9) | chr2:15110588-15111471 FORWARD
Potri.005G113100	1	3	1.1	0	AT2G17880	stress.abiotic.heat	DNAJ heat shock protein, putative | chr2:7766962-7767931 REVERSE
Potri.002G020700	1	9	1.8	0	AT2G17880	stress.abiotic.heat	DNAJ heat shock protein, putative | chr2:7766962-7767931 REVERSE
Potri.017G147200	1	4	1.2	0	AT1G01490	DNA.repair	heavy-metal-associated domain-containing protein | chr1:180120-182358 REVERSE
Potri.004G073000	1	8	1.2	0	AT1G01490	DNA.repair	heavy-metal-associated domain-containing protein | chr1:180120-182358 REVERSE
Potri.013G083500	1	14	1.2	0	AT5G05300	not assigned.unknown	unknown protein | chr5:1570102-1570410 REVERSE
Potri.006G196900	0	2	1.2	0	AT1G15670	protein.degradation.ubiquitin.E3.SCF.FBOX	kelch repeat-containing F-box family protein | chr1:5389952-5391490 FORWARD
Potri.001G007000	1	5	1.3	0	AT1G15670	protein.degradation.ubiquitin.E3.SCF.FBOX	kelch repeat-containing F-box family protein | chr1:5389952-5391490 FORWARD
Potri.010G141600	3	33	1.3	0	AT3G16920	stress.biotic	chitinase | chr3:5776486-5777889 REVERSE
Potri.011G096500	3	23	1.2	0	AT3G15050	signalling.calcium	Symbols: IQD10 | IQD10 (IQ-domain 10); calmodulin binding | chr3:5066879-5067960 REVERSE
Potri.001G234600	0	1	2	0	AT2G39380	protein.targeting.secretory pathway.unspecified	Symbols: ATEXO70H2 | ATEXO70H2 (EXOCYST SUBUNIT EXO70 FAMILY PROTEIN H2); protein binding | chr2:16447006-16449083 REVERSE
Potri.017G049000	1	7	1.2	0	AT2G36690	misc.oxidases - copper, flavone etc.	oxidoreductase, 2OG-Fe(II) oxygenase family protein | chr2:15379930-15381987 FORWARD
Potri.009G141400	1	19	1.2	0	AT4G38400	cell wall.modification	Symbols: ATEXLA2, EXPL2, ATEXPL2, ATHEXP BETA 2.2 | ATEXLA2 (ARABIDOPSIS THALIANA EXPANSIN-LIKE A2) | chr4:17978443-17979740 REVERSE
Potri.018G065600	1	3	1.4	0	AT2G06050	hormone metabolism.jasmonate.synthesis-degradation.12-Oxo-PDA-reductase	Symbols: OPR3 | OPR3 (OPDA-REDUCTASE 3); 12-oxophytodienoate reductase | chr2:2359115-2362180 REVERSE
Potri.002G082400	1	1	1.2	0	AT1G44350	hormone metabolism.auxin.synthesis-degradation	Symbols: ILL6 | ILL6; IAA-amino acid conjugate hydrolase/ metallopeptidase | chr1:16834210-16838286 REVERSE
Potri.005G145500	0	1	1.4	0	AT3G49940	RNA.regulation of transcription.AS2,Lateral Organ Boundaries Gene Family	Symbols: LBD38 | LBD38 (LOB DOMAIN-CONTAINING PROTEIN 38) | chr3:18514343-18515475 FORWARD
Potri.005G068700	1	27	1.2	0	AT3G52430	stress.biotic	Symbols: PAD4, ATPAD4 | PAD4 (PHYTOALEXIN DEFICIENT 4); lipase/ protein binding / triacylglycerol lipase | chr3:19431371-19434403 FORWARD
Potri.005G119200	1	17	1.2	0	AT1G43910	protein.degradation.AAA type	AAA-type ATPase family protein | chr1:16655884-16657658 REVERSE
Potri.010G195200	0	1	1.2	0	AT5G05840	not assigned.unknown	unknown protein | chr5:1757098-1760666 REVERSE
Potri.011G049900	1	7	1.2	0	AT4G27450	hormone metabolism.auxin.induced-regulated-responsive-activated	unknown protein | chr4:13727484-13728886 REVERSE
Potri.T105900	1	8	1.2	0	AT2G22500	transport.metabolite transporters at the mitochondrial membrane	Symbols: UCP5, ATPUMP5, DIC1 | UCP5 (UNCOUPLING PROTEIN 5); binding | chr2:9563224-9564751 REVERSE
Potri.019G002100	3	35	1.2	0	AT2G03200	protein.degradation.aspartate protease	aspartyl protease family protein | chr2:966451-967918 REVERSE
Potri.010G196400	1	6	1.2	0	AT2G39855	not assigned.unknown	unknown protein | chr2:16637677-16639304 FORWARD
Potri.019G123500	1	22	1.2	0	AT5G07100	RNA.regulation of transcription.WRKY domain transcription factor family	Symbols: WRKY26 | WRKY26; transcription factor | chr5:2204248-2205811 FORWARD
Potri.014G161300	1	8	1.2	0	AT5G14780	C1-metabolism.formate dehydrogenase	Symbols: FDH | FDH (FORMATE DEHYDROGENASE); NAD or NADH binding / binding / catalytic/ cofactor binding / oxidoreductase, acting on the CH-OH group of donors, NAD or NADP as acceptor | chr5:4776943-4779494 FORWARD
Potri.012G131300	1	5	1.2	1	AT4G21120	transport.amino acids	Symbols: AAT1, CAT1 | AAT1 (AMINO ACID TRANSPORTER 1); L-glutamate transmembrane transporter/ L-lysine transmembrane transporter/ arginine transmembrane transporter/ cationic amino acid transmembrane transporter | chr4:11270045-11273973 FORWARD
Potri.008G026400	3	2	1.2	0	AT5G03760	cell wall.cellulose synthesis	Symbols: ATCSLA09, CSLA09, ATCSLA9, CSLA9, RAT4 | ATCSLA09; mannan synthase/ transferase, transferring glycosyl groups | chr5:985675-990549 REVERSE
Potri.014G118400	1	3	1.4	0	AT4G01970	minor CHO metabolism.raffinose family.stachyose synthases	Symbols: AtSTS | AtSTS (Arabidopsis thaliana stachyose synthase); galactinol-raffinose galactosyltransferase/ hydrolase, hydrolyzing O-glycosyl compounds | chr4:853922-857008 REVERSE
Potri.012G097000	1	14	1.3	0	AT3G48530	cell wall.cell wall proteins	Symbols: KING1 | KING1 (SNF1-RELATED PROTEIN KINASE REGULATORY SUBUNIT GAMMA 1) | chr3:17987378-17989763 FORWARD
Potri.011G069600	3	27	1.3	0	AT4G18780	cell wall.cellulose synthesis.cellulose synthase	Symbols: CESA8, IRX1, ATCESA8, LEW2 | IRX1 (IRREGULAR XYLEM 1); cellulose synthase/ transferase, transferring glycosyl groups | chr4:10312624-10316790 REVERSE
Potri.004G059600	3	37	1.8	0	AT4G18780	cell wall.cellulose synthesis.cellulose synthase	Symbols: CESA8, IRX1, ATCESA8, LEW2 | IRX1 (IRREGULAR XYLEM 1); cellulose synthase/ transferase, transferring glycosyl groups | chr4:10312624-10316790 REVERSE
Potri.001G102400	1	14	1.3	0	AT4G11650	stress.abiotic	Symbols: ATOSM34 | ATOSM34 (osmotin 34) | chr4:7024856-7026146 REVERSE
Potri.001G218800	1	2	1.3	0	AT3G44350	RNA.regulation of transcription.NAC domain transcription factor family	Symbols: anac061 | anac061 (Arabidopsis NAC domain containing protein 61); transcription factor | chr3:16022836-16024487 REVERSE
Potri.001G320800	3	26	1.3	0	AT5G03170	cell wall.cell wall proteins.AGPs	Symbols: FLA11 | FLA11 | chr5:752750-753657 REVERSE
Potri.015G129400	3	27	1.4	0	AT5G03170	cell wall.cell wall proteins.AGPs	Symbols: FLA11 | FLA11 | chr5:752750-753657 REVERSE
Potri.006G129200	3	29	1.8	0	AT5G03170	cell wall.cell wall proteins.AGPs	Symbols: FLA11 | FLA11 | chr5:752750-753657 REVERSE
Potri.013G041600	1	11	2.8	0	AT3G04720	stress.biotic	Symbols: PR4, HEL, PR-4 | PR4 (PATHOGENESIS-RELATED 4); chitin binding | chr3:1285524-1286562 REVERSE
Potri.002G031000	0	1	1.3	0	AT2G16400	RNA.regulation of transcription.HB,Homeobox transcription factor family	Symbols: BLH7 | BLH7 (bell1-like homeodomain 7); DNA binding / transcription factor | chr2:7101330-7103921 REVERSE
Potri.017G017300	1	8	1.3	0	AT1G28480	redox.glutaredoxins	Symbols: GRX480 | GRX480; electron carrier/ protein disulfide oxidoreductase | chr1:10013474-10014073 REVERSE
Potri.006G140600	0	1	1.3	0	AT5G20670	not assigned.unknown	unknown protein | chr5:6993114-6993873 REVERSE
Potri.007G097000	1	16	1.3	0	AT3G06868	not assigned.unknown	unknown protein | chr3:2167730-2169222 FORWARD
Potri.005G066200	0	1	1.3	0	AT5G10830	development.unspecified	embryo-abundant protein-related | chr5:3423686-3424720 FORWARD
Potri.014G119900	3	7	1.3	0	AT2G47360	not assigned.unknown	unknown protein | chr2:19437800-19438871 FORWARD
Potri.012G048200	0	2	1.3	0	AT1G18210	signalling.calcium	calcium-binding protein, putative | chr1:6267969-6268828 REVERSE
Potri.006G097500	0	1	1.6	0	AT5G01210	secondary metabolism.phenylpropanoids	transferase family protein | chr5:84474-86275 FORWARD
Potri.010G012100	1	6	1.3	0	AT4G15910	stress.abiotic.drought/salt	Symbols: ATDI21, DI21 | ATDI21 (ARABIDOPSIS THALIANA DROUGHT-INDUCED 21) | chr4:9028461-9029423 FORWARD
Potri.003G168800	0	1	1.3	0	AT1G27980	lipid metabolism.''exotics'' (steroids, squalene etc).sphingolipids	Symbols: DPL1, ATDPL1 | DPL1; carboxy-lyase/ catalytic/ pyridoxal phosphate binding | chr1:9748737-9752769 FORWARD
Potri.019G031400	1	11	1.3	0	AT3G04070	RNA.regulation of transcription.NAC domain transcription factor family	Symbols: anac047 | anac047 (Arabidopsis NAC domain containing protein 47); transcription factor | chr3:1061526-1063103 REVERSE
Potri.010G035900	0	1	1.3	0	AT1G51760	hormone metabolism.auxin.synthesis-degradation	Symbols: IAR3, JR3 | IAR3 (IAA-ALANINE RESISTANT 3); IAA-Ala conjugate hydrolase/ metallopeptidase | chr1:19199419-19201642 FORWARD
Potri.004G226800	3	34	1.3	0	AT1G09610	not assigned.unknown	unknown protein | chr1:3111694-3112873 FORWARD
Potri.018G069700	0	2	1.3	0	AT4G26260	minor CHO metabolism.myo-inositol.myo inositol oxygenases	Symbols: MIOX4 | MIOX4; inositol oxygenase | chr4:13297698-13300387 FORWARD
Potri.009G038300	1	2	1.5	0	AT5G59080	not assigned.unknown	unknown protein | chr5:23847405-23848557 REVERSE
Potri.009G011100	3	34	1.4	0	AT2G28315	transport	LOCATED IN: membrane; CONTAINS InterPro DOMAIN/s: Protein of unknown function DUF250 (InterPro:IPR004853); BEST Arabidopsis thaliana protein match is: transporter-related (TAIR:AT1G06890.2); Has 1852 Blast hits to 1847 proteins in 207 species: Archae - 0; Bacteria - 58; Metazoa - 582; Fungi - 250; Plants - 685; Viruses - 0; Other Eukaryotes - 277 (source: NCBI BLink). | chr2:12088877-12090701 FOR…
Potri.001G062500	0	1	1.8	0	AT5G13220	not assigned.unknown	Symbols: JAZ10, TIFY9, JAS1 | JAZ10 (JASMONATE-ZIM-DOMAIN PROTEIN 10) | chr5:4218888-4220814 FORWARD
Potri.003G165000	0	2	1.6	0	AT5G13220	not assigned.unknown	Symbols: JAZ10, TIFY9, JAS1 | JAZ10 (JASMONATE-ZIM-DOMAIN PROTEIN 10) | chr5:4218888-4220814 FORWARD
Potri.006G134200	1	1	1.3	1	AT4G33150	amino acid metabolism.degradation.aspartate family.lysine	lysine-ketoglutarate reductase/saccharopine dehydrogenase bifunctional enzyme | chr4:15985189-15991536 REVERSE
Potri.014G193800	1	11	1.3	0	AT5G43940	misc.alcohol dehydrogenases	Symbols: HOT5, ADH2, GSNOR | HOT5 (sensitive to hot temperatures 5); S-(hydroxymethyl)glutathione dehydrogenase/ S-nitrosoglutathione reductase | chr5:17684191-17686528 FORWARD
Potri.003G182200	1	13	1.3	0	AT1G80840	RNA.regulation of transcription.WRKY domain transcription factor family	Symbols: WRKY40, ATWRKY40 | WRKY40; transcription factor | chr1:30383691-30385499 FORWARD
Potri.008G058700	0	1	1.3	0	AT3G55560	hormone metabolism.gibberelin.induced-regulated-responsive-activated	Symbols: AGF2 | AGF2 (AT-hook protein of GA feedback 2) | chr3:20604616-20606380 REVERSE
Potri.008G102400	7	4	1.3	0	AT5G49525	not assigned.unknown	unknown protein | chr5:20097040-20097486 REVERSE
Potri.001G189500	1	10	1.3	0	AT1G59870	transport.ABC transporters and multidrug resistance systems	Symbols: PEN3, PDR8, ATPDR8 | PEN3 (PENETRATION 3); ATPase, coupled to transmembrane movement of substances / cadmium ion transmembrane transporter | chr1:22034506-22040038 FORWARD
Potri.008G174100	1	1	1.3	0	AT3G23920	major CHO metabolism.degradation.starch.starch cleavage	Symbols: BAM1, BMY7, TR-BAMY | BAM1 (BETA-AMYLASE 1); beta-amylase | chr3:8641569-8644449 FORWARD
Potri.006G120400	3	4	1.4	0	AT1G63300	not assigned.no ontology	unknown protein | chr1:23482193-23486220 FORWARD
Potri.010G226000	0	2	1.4	1	AT2G39130	transport.amino acids	amino acid transporter family protein | chr2:16322956-16327266 REVERSE
Potri.006G263600	1	17	1.4	0	AT4G31800	RNA.regulation of transcription.WRKY domain transcription factor family	Symbols: WRKY18, ATWRKY18 | WRKY18; transcription factor | chr4:15383201-15385029 FORWARD
Potri.003G100200	3	22	1.4	0	AT1G32100	secondary metabolism.phenylpropanoids	Symbols: ATPRR1, PRR1 | PRR1 (PINORESINOL REDUCTASE 1); pinoresinol reductase | chr1:11546338-11547994 REVERSE
Potri.001G219300	0	2	1.4	0	AT5G21105	redox.ascorbate and glutathione.ascorbate	L-ascorbate oxidase/ copper ion binding / oxidoreductase | chr5:7172687-7177841 FORWARD
Potri.002G065300	1	3	1.4	0	AT1G71695	misc.peroxidases	peroxidase 12 (PER12) (P12) (PRXR6) | chr1:26964249-26966688 FORWARD
Potri.013G060800	0	2	1.4	0	AT2G03090	cell wall.modification	Symbols: ATEXPA15, EXP15, ATEXP15, ATHEXP ALPHA 1.3 | ATEXPA15 (ARABIDOPSIS THALIANA EXPANSIN A15) | chr2:916854-918643 REVERSE
Potri.014G108300	3	35	1.4	0	AT2G41610	not assigned.unknown	unknown protein | chr2:17347157-17348239 FORWARD
Potri.010G142900	1	7	1.4	0	AT5G49450	RNA.regulation of transcription.bZIP transcription factor family	Symbols: AtbZIP1 | AtbZIP1 (Arabidopsis thaliana basic leucine-zipper 1); DNA binding / protein heterodimerization/ transcription factor | chr5:20051829-20052735 FORWARD
Potri.006G087100	3	10	1.4	0	AT5G60020	secondary metabolism.simple phenols	Symbols: LAC17, ATLAC17 | LAC17 (laccase 17); laccase | chr5:24167996-24170462 FORWARD
Potri.006G087500	3	14	2.4	0	AT5G60020	secondary metabolism.simple phenols	Symbols: LAC17, ATLAC17 | LAC17 (laccase 17); laccase | chr5:24167996-24170462 FORWARD
Potri.010G089800	1	16	1.4	0	AT5G26340	transporter.sugars	Symbols: MSS1, STP13 | MSS1; carbohydrate transmembrane transporter/ hexose:hydrogen symporter/ high-affinity hydrogen:glucose symporter/ sugar:hydrogen symporter | chr5:9243511-9247066 REVERSE
Potri.009G158900	1	12	1.4	0	AT2G27080	not assigned.no ontology	harpin-induced protein-related / HIN1-related / harpin-responsive protein-related | chr2:11566288-11567504 FORWARD
Potri.014G121900	0	1	1.5	0	AT1G02610	protein.degradation.ubiquitin.E3.RING	zinc finger (C3HC4-type RING finger) family protein | chr1:553181-555854 REVERSE
Potri.011G126300	3	6	1.4	0	AT5G54240	not assigned.unknown	unknown protein | chr5:22022978-22024461 REVERSE
Potri.004G044000	0	2	1.4	0	AT1G53035	not assigned.unknown	unknown protein | chr1:19761700-19762551 REVERSE
Potri.016G128300	1	11	1.4	0	AT2G38470	RNA.regulation of transcription.WRKY domain transcription factor family	Symbols: WRKY33, ATWRKY33 | WRKY33; transcription factor | chr2:16108361-16110766 FORWARD
Potri.008G055900	1	10	1.4	0	AT3G55430	misc.beta 1,3 glucan hydrolases.glucan endo-1,3-beta-glucosidase	glycosyl hydrolase family 17 protein / beta-1,3-glucanase, putative | chr3:20549599-20552215 REVERSE
Potri.013G151000	1	5	1.4	0	AT5G54490	signalling.calcium	Symbols: PBP1 | PBP1 (PINOID-BINDING PROTEIN 1); calcium ion binding / protein binding | chr5:22121404-22121931 FORWARD
Potri.001G295500	1	11	1.9	0	AT1G27730	RNA.regulation of transcription.C2H2 zinc finger family	Symbols: STZ, ZAT10 | STZ (salt tolerance zinc finger); nucleic acid binding / transcription factor/ transcription repressor/ zinc ion binding | chr1:9648141-9649073 REVERSE
Potri.009G089400	1	17	1.4	0	AT1G27730	RNA.regulation of transcription.C2H2 zinc finger family	Symbols: STZ, ZAT10 | STZ (salt tolerance zinc finger); nucleic acid binding / transcription factor/ transcription repressor/ zinc ion binding | chr1:9648141-9649073 REVERSE
Potri.018G129200	1	5	1.4	0	AT2G32300	misc.oxidases - copper, flavone etc.	Symbols: UCC1 | UCC1 (UCLACYANIN 1); copper ion binding / electron carrier | chr2:13722427-13723590 FORWARD
Potri.005G259100	1	14	1.4	0	AT1G21010	not assigned.unknown	unknown protein | chr1:7346156-7346973 FORWARD
Potri.009G139800	0	1	1.5	0	AT4G35160	secondary metabolism.phenylpropanoids	O-methyltransferase family 2 protein | chr4:16730760-16732811 REVERSE
Potri.008G094700	3	41	1.5	0	AT3G27960	cell.organisation	kinesin light chain-related | chr3:10380380-10383092 REVERSE
Potri.010G193100	3	16	1.5	0	AT2G38080	secondary metabolism.simple phenols	Symbols: IRX12, LAC4 | IRX12 (IRREGULAR XYLEM 12); laccase | chr2:15934460-15937616 FORWARD
Potri.016G112000	3	26	2.6	0	AT2G38080	secondary metabolism.simple phenols	Symbols: IRX12, LAC4 | IRX12 (IRREGULAR XYLEM 12); laccase | chr2:15934460-15937616 FORWARD
Potri.010G026500	0	2	1.5	0	AT5G18840	transporter.sugars	sugar transporter, putative | chr5:6282881-6286707 FORWARD
Potri.014G098700	3	24	1.5	0	AT3G61750	hormone metabolism.auxin.induced-regulated-responsive-activated	auxin-responsive protein -related | chr3:22857897-22859254 REVERSE
Potri.014G115000	0	1	1.5	0	AT1G10550	cell wall.modification	Symbols: XTH33, XET | XTH33; hydrolase, acting on glycosyl bonds / hydrolase, hydrolyzing O-glycosyl compounds / xyloglucan:xyloglucosyl transferase | chr1:3479153-3480988 REVERSE
Potri.002G101300	3	12	1.5	0	AT1G72230	misc.plastocyanin-like	plastocyanin-like domain-containing protein | chr1:27188066-27189244 FORWARD
Potri.006G127900	1	5	1.8	0	AT5G03230	not assigned.unknown	unknown protein | chr5:769514-770385 FORWARD
Potri.010G183500	0	1	1.5	0	AT5G05390	secondary metabolism.simple phenols	Symbols: LAC12 | LAC12 (laccase 12); laccase | chr5:1594753-1597042 FORWARD
Potri.008G073800	5	4	1.7	0	AT5G05390	secondary metabolism.simple phenols	Symbols: LAC12 | LAC12 (laccase 12); laccase | chr5:1594753-1597042 FORWARD
Potri.005G109600	3	15	1.5	0	AT3G51325	RNA.regulation of transcription.unclassified	zinc finger (C3HC4-type RING finger) family protein | chr3:19051991-19052694 FORWARD
Potri.016G132700	0	1	1.5	0	AT5G05340	misc.peroxidases	peroxidase, putative | chr5:1578951-1580875 REVERSE
Potri.013G083600	1	3	1.7	0	AT5G05340	misc.peroxidases	peroxidase, putative | chr5:1578951-1580875 REVERSE
Potri.009G092900	0	1	1.5	0	AT2G14960	hormone metabolism.auxin.induced-regulated-responsive-activated	Symbols: GH3.1 | GH3.1 | chr2:6451372-6453670 REVERSE
Potri.001G298300	0	2	2.7	0	AT2G14960	hormone metabolism.auxin.induced-regulated-responsive-activated	Symbols: GH3.1 | GH3.1 | chr2:6451372-6453670 REVERSE
Potri.006G144500	1	2	1.7	0	AT3G13750	misc.gluco-, galacto- and mannosidases.beta-galactosidase	Symbols: BGAL1 | BGAL1 (Beta galactosidase 1); beta-galactosidase/ catalytic/ cation binding / heme binding / peroxidase/ sugar binding | chr3:4510965-4516298 FORWARD
Potri.006G181900	3	26	1.6	0	AT5G17420	cell wall.cellulose synthesis.cellulose synthase	Symbols: IRX3, CESA7, ATCESA7, MUR10 | IRX3 (IRREGULAR XYLEM 3); cellulose synthase | chr5:5736630-5741465 REVERSE
Potri.018G103900	3	30	2.1	0	AT5G17420	cell wall.cellulose synthesis.cellulose synthase	Symbols: IRX3, CESA7, ATCESA7, MUR10 | IRX3 (IRREGULAR XYLEM 3); cellulose synthase | chr5:5736630-5741465 REVERSE
Potri.016G119100	3	37	1.6	0	AT5G01360	not assigned.unknown	EXPRESSED IN: 13 plant structures; EXPRESSED DURING: 4 anthesis, petal differentiation and expansion stage; CONTAINS InterPro DOMAIN/s: Protein of unknown function DUF231, plant (InterPro:IPR004253); BEST Arabidopsis thaliana protein match is: ESK1 (ESKIMO 1) (TAIR:AT3G55990.1); Has 710 Blast hits to 702 proteins in 19 species: Archae - 0; Bacteria - 0; Metazoa - 3; Fungi - 2; Plants - 705; Virus…
Potri.006G242100	0	2	1.6	0	AT2G25737	not assigned.unknown	unknown protein | chr2:10976936-10979900 FORWARD
Potri.002G150600	1	3	1.6	0	AT1G08500	misc.plastocyanin-like	plastocyanin-like domain-containing protein | chr1:2689016-2690045 FORWARD
Potri.014G095500	1	8	1.6	0	AT2G46370	hormone metabolism.auxin.induced-regulated-responsive-activated	Symbols: JAR1, FIN219 | JAR1 (JASMONATE RESISTANT 1); ATP binding / adenylyltransferase/ catalytic/ jasmonate-amino synthetase | chr2:19033790-19036659 FORWARD
Potri.001G225100	0	1	1.6	0	AT2G26930	secondary metabolism.isoprenoids.non-mevalonate pathway.CMK	Symbols: ATCDPMEK, PDE277, ISPE | ATCDPMEK (4-(CYTIDINE 5'-PHOSPHO)-2-C-METHYL-D-ERITHRITOL KINASE); 4-(cytidine 5'-diphospho)-2-C-methyl-D-erythritol kinase | chr2:11491707-11494266 REVERSE
Potri.010G109100	1	4	1.6	0	AT1G14870	not assigned.no ontology	FUNCTIONS IN: molecular_function unknown; INVOLVED IN: response to oxidative stress; LOCATED IN: plasma membrane; EXPRESSED IN: callus; CONTAINS InterPro DOMAIN/s: EGF-type aspartate/asparagine hydroxylation conserved site (InterPro:IPR000152), Protein of unknown function Cys-rich (InterPro:IPR006461); BEST Arabidopsis thaliana protein match is: unknown protein (TAIR:AT5G35525.1); Has 492 Blast h…
Potri.002G147100	1	8	1.6	0	AT3G60780	not assigned.unknown	unknown protein | chr3:22462657-22463785 FORWARD
Potri.011G068300	3	37	1.6	0	AT1G29200	not assigned.unknown	unknown protein | chr1:10207822-10210622 FORWARD
Potri.016G125000	10	2	1.6	0	AT2G41480	misc.peroxidases	electron carrier/ heme binding / peroxidase | chr2:17296812-17298731 REVERSE
Potri.018G095200	1	16	2.8	0	AT4G25810	cell wall.modification	Symbols: XTR6, XTH23 | XTR6 (XYLOGLUCAN ENDOTRANSGLYCOSYLASE 6); hydrolase, acting on glycosyl bonds / hydrolase, hydrolyzing O-glycosyl compounds / xyloglucan:xyloglucosyl transferase | chr4:13128643-13129884 FORWARD
Potri.018G095100	1	21	1.6	0	AT4G25810	cell wall.modification	Symbols: XTR6, XTH23 | XTR6 (XYLOGLUCAN ENDOTRANSGLYCOSYLASE 6); hydrolase, acting on glycosyl bonds / hydrolase, hydrolyzing O-glycosyl compounds / xyloglucan:xyloglucosyl transferase | chr4:13128643-13129884 FORWARD
Potri.001G148900	0	1	1.7	0	AT4G17090	major CHO metabolism.degradation.starch.starch cleavage	Symbols: CT-BMY, BAM3, BMY8 | CT-BMY (CHLOROPLAST BETA-AMYLASE); beta-amylase | chr4:9604962-9607334 REVERSE
Potri.004G136000	0	1	1.7	0	AT5G25610	stress.abiotic.drought/salt	Symbols: RD22 | RD22; nutrient reservoir | chr5:8914233-8916800 REVERSE
Potri.002G001400	1	15	1.7	0	AT5G42380	signalling.calcium	Symbols: CML39, CML37 | CML37 (CALMODULIN LIKE 37); calcium ion binding | chr5:16942576-16943366 REVERSE
Potri.014G103000	1	6	2.1	0	AT2G46680	RNA.regulation of transcription.HB,Homeobox transcription factor family	Symbols: ATHB-7, ATHB7 | ATHB-7 (ARABIDOPSIS THALIANA HOMEOBOX 7); transcription activator/ transcription factor | chr2:19165403-19166949 REVERSE
Potri.015G060000	0	1	1.8	0	AT5G60920	cell wall.cellulose synthesis.COBRA	Symbols: COB | COB (COBRA) | chr5:24511196-24514129 REVERSE
Potri.002G101500	1	4	2.2	0	AT2G14095	not assigned.unknown	unknown protein | chr2:5932383-5933791 REVERSE
Potri.018G038100	1	5	1.8	0	AT5G21960	RNA.regulation of transcription.AP2/EREBP, APETALA2/Ethylene-responsive element binding protein family	AP2 domain-containing transcription factor, putative | chr5:7258363-7259308 REVERSE
Potri.011G132600	3	3	1.9	0	AT5G54690	cell wall.hemicellulose synthesis.glucuronoxylan	Symbols: GAUT12, LGT6, IRX8 | GAUT12 (GALACTURONOSYLTRANSFERASE 12); polygalacturonate 4-alpha-galacturonosyltransferase/ transferase, transferring glycosyl groups / transferase, transferring hexosyl groups | chr5:22219224-22221840 REVERSE
Potri.009G053900	3	5	1.9	0	AT5G12870	RNA.regulation of transcription.MYB domain transcription factor family	Symbols: ATMYB46, MYB46 | MYB46 (MYB DOMAIN PROTEIN 46); DNA binding / transcription factor | chr5:4062724-4064992 REVERSE
Potri.011G061500	3	32	1.9	0	AT5G45970	signalling.G-proteins	Symbols: ARAC2, ROP7, ATRAC2, ATROP7 | ARAC2 (ARABIDOPSIS RAC-LIKE 2); GTP binding | chr5:18643734-18645966 FORWARD
Potri.019G124600	0	2	1.9	0	AT1G73325	stress.biotic.PR-proteins.proteinase inhibitors.trypsin inhibitor	trypsin and protease inhibitor family protein / Kunitz family protein | chr1:27567518-27568186 REVERSE
Potri.019G122100	10	2	3.7	0	AT1G73325	stress.biotic.PR-proteins.proteinase inhibitors.trypsin inhibitor	trypsin and protease inhibitor family protein / Kunitz family protein | chr1:27567518-27568186 REVERSE
Potri.012G134100	1	2	1.9	0	AT5G51990	RNA.regulation of transcription.AP2/EREBP, APETALA2/Ethylene-responsive element binding protein family	Symbols: CBF4, DREB1D | CBF4 (C- REPEAT-BINDING FACTOR 4); DNA binding / transcription activator/ transcription factor | chr5:21117113-21117787 REVERSE
Potri.017G135000	1	8	1.9	0	AT5G37490	RNA.regulation of transcription.PHOR1	U-box domain-containing protein | chr5:14887478-14889151 FORWARD
Potri.016G086400	3	34	2.2	0	AT2G37090	cell wall.hemicellulose synthesis.glucuronoxylan	Symbols: IRX9 | IRX9 (IRREGULAR XYLEM 9); transferase, transferring glycosyl groups / xylosyltransferase | chr2:15587394-15589257 REVERSE
Potri.006G131000	3	38	2	0	AT2G37090	cell wall.hemicellulose synthesis.glucuronoxylan	Symbols: IRX9 | IRX9 (IRREGULAR XYLEM 9); transferase, transferring glycosyl groups / xylosyltransferase | chr2:15587394-15589257 REVERSE
Potri.016G125500	3	5	2	0	AT2G38320	not assigned.unknown	unknown protein | chr2:16055289-16057980 FORWARD
Potri.004G235400	1	11	2	0	AT4G19230	hormone metabolism.abscisic acid.synthesis-degradation.degradation.8-hydroxylase	Symbols: CYP707A1 | CYP707A1; (+)-abscisic acid 8'-hydroxylase/ oxygen binding | chr4:10521379-10523961 FORWARD
Potri.002G257900	3	35	2	0	AT5G44030	cell wall.cellulose synthesis.cellulose synthase	Symbols: CESA4, IRX5, NWS2 | CESA4 (CELLULOSE SYNTHASE A4); cellulose synthase/ transferase, transferring glycosyl groups | chr5:17714645-17719723 FORWARD
Potri.010G141400	1	4	2.4	0	AT5G49360	cell wall.degradation.mannan-xylose-arabinose-fucose	Symbols: BXL1, ATBXL1 | BXL1 (BETA-XYLOSIDASE 1); hydrolase, hydrolyzing O-glycosyl compounds | chr5:20011879-20016742 REVERSE
Potri.005G201200	1	7	2.1	0	AT4G14130	cell wall.modification	Symbols: XTR7 | XTR7 (XYLOGLUCAN ENDOTRANSGLYCOSYLASE 7); hydrolase, acting on glycosyl bonds / hydrolase, hydrolyzing O-glycosyl compounds / xyloglucan:xyloglucosyl transferase | chr4:8137051-8138281 REVERSE
Potri.006G055600	1	2	3.1	0	AT4G15550	misc.UDP glucosyl and glucoronyl transferases	Symbols: IAGLU | IAGLU (INDOLE-3-ACETATE BETA-D-GLUCOSYLTRANSFERASE); UDP-glycosyltransferase/ transferase, transferring glycosyl groups | chr4:8877590-8879327 REVERSE
Potri.010G184000	3	2	2.2	0	AT2G40320	not assigned.unknown	unknown protein | chr2:16840147-16842282 FORWARD
Potri.010G075600	10	3	2.2	0	AT5G43580	protein.degradation	serine-type endopeptidase inhibitor | chr5:17507883-17508642 REVERSE
Potri.015G060100	3	31	2.3	0	AT5G15630	cell wall.cellulose synthesis.COBRA	Symbols: COBL4, IRX6 | IRX6 | chr5:5084704-5086792 FORWARD
Potri.001G096900	3	14	2.3	0	AT4G23690	stress.biotic.PR-proteins	disease resistance-responsive family protein / dirigent family protein | chr4:12338871-12339747 REVERSE
Potri.017G051700	1	10	2.5	0	AT5G64260	signalling.in sugar and nutrient physiology	Symbols: EXL2 | EXL2 (EXORDIUM LIKE 2) | chr5:25703929-25705316 FORWARD
Potri.017G119900	3	35	2.5	0	AT1G66810	RNA.regulation of transcription.unclassified	zinc finger (CCCH-type) family protein | chr1:24927613-24928803 REVERSE
Potri.006G042200	1	5	2.7	0	AT2G41380	development.unspecified	embryo-abundant protein-related | chr2:17251941-17253057 FORWARD
Potri.015G074600	0	3	3.2	0	AT5G13700	polyamine metabolism.degradation.polyamin oxidase	Symbols: ATPAO1, APAO, PAO1 | ATPAO1 (ARABIDOPSIS THALIANA POLYAMINE OXIDASE 1); FAD binding / polyamine oxidase | chr5:4420069-4423033 REVERSE
Potri.002G018000	3	2	4.1	0	AT5G42180	misc.peroxidases	peroxidase 64 (PER64) (P64) (PRXR4) | chr5:16852630-16854224 FORWARD
Potri.T059900	3	32	4.2	0	AT5G37478	not assigned.unknown	FUNCTIONS IN: molecular_function unknown; INVOLVED IN: biological_process unknown; LOCATED IN: cellular_component unknown; CONTAINS InterPro DOMAIN/s: Targeting for Xklp2 (InterPro:IPR009675); BEST Arabidopsis thaliana protein match is: unknown protein (TAIR:AT5G15510.1); Has 39 Blast hits to 39 proteins in 8 species: Archae - 0; Bacteria - 0; Metazoa - 0; Fungi - 0; Plants - 39; Viruses - 0; Oth…
Potri.017G109600	0	1	-1.2	1	AT5G38530	amino acid metabolism.synthesis.aromatic aa.tryptophan.tryptophan synthase	tryptophan synthase-related | chr5:15424038-15426470 FORWARD
Potri.008G074500	0	1	1.4	1	AT5G34930	amino acid metabolism.synthesis.aromatic aa.tyrosine.arogenate dehydrogenase & prephenate dehydrogenase	arogenate dehydrogenase | chr5:13233374-13235567 FORWARD
Potri.009G153900	0	1	-1	0	AT5G20950	cell wall.degradation.cellulases and beta -1,4-glucanases	glycosyl hydrolase family 3 protein | chr5:7107376-7111349 REVERSE
Potri.001G339500	0	1	-1.3	0	AT3G27400	cell wall.degradation.pectate lyases and polygalacturonases	pectate lyase family protein | chr3:10140323-10143225 FORWARD
Potri.003G175900	0	1	-1.2	0	AT4G13710	cell wall.degradation.pectate lyases and polygalacturonases	pectate lyase family protein | chr4:7962432-7966461 FORWARD
Potri.013G005700	0	1	2.3	0	AT4G25810	cell wall.modification	Symbols: XTR6, XTH23 | XTR6 (XYLOGLUCAN ENDOTRANSGLYCOSYLASE 6); hydrolase, acting on glycosyl bonds / hydrolase, hydrolyzing O-glycosyl compounds / xyloglucan:xyloglucosyl transferase | chr4:13128643-13129884 FORWARD
Potri.014G189600	0	1	-1.4	0	AT5G01630	cell.cycle	Symbols: BRCA2B, BRCA2(V), ATBRCA2(V) | BRCA2B (BRCA2-LIKE B); protein binding / single-stranded DNA binding | chr5:234851-240911 REVERSE
Potri.001G301600	0	1	-1.2	0	AT4G35220	DNA.unspecified	cyclase family protein | chr4:16752571-16754305 FORWARD
Potri.007G067800	0	1	1.3	0	AT3G12830	hormone metabolism.auxin.induced-regulated-responsive-activated	auxin-responsive family protein | chr3:4078651-4079608 REVERSE
Potri.009G125100	0	1	-1.3	0	AT2G21250	minor CHO metabolism.others	mannose 6-phosphate reductase (NADPH-dependent), putative | chr2:9103207-9105187 REVERSE
Potri.016G137400	0	1	2.5	0	AT3G26330	misc.cytochrome P450	Symbols: CYP71B37 | CYP71B37; electron carrier/ heme binding / iron ion binding / monooxygenase/ oxygen binding | chr3:9646805-9648584 REVERSE
Potri.016G137600	0	1	2.4	0	AT3G26330	misc.cytochrome P450	Symbols: CYP71B37 | CYP71B37; electron carrier/ heme binding / iron ion binding / monooxygenase/ oxygen binding | chr3:9646805-9648584 REVERSE
Potri.004G019700	0	1	1.3	0	AT1G61820	misc.gluco-, galacto- and mannosidases	Symbols: BGLU46 | BGLU46 (BETA GLUCOSIDASE 46); catalytic/ cation binding / hydrolase, hydrolyzing O-glycosyl compounds | chr1:22835078-22838615 FORWARD
Potri.008G132700	0	1	-1.3	0	AT1G70710	misc.gluco-, galacto- and mannosidases.endoglucanase	Symbols: ATGH9B1, CEL1 | ATGH9B1 (ARABIDOPSIS THALIANA GLYCOSYL HYDROLASE 9B1); cellulase/ hydrolase, hydrolyzing O-glycosyl compounds | chr1:26659132-26663010 REVERSE
Potri.019G069300	0	1	-1.4	0	AT1G71380	misc.gluco-, galacto- and mannosidases.endoglucanase	Symbols: ATGH9B3, ATCEL3 | ATCEL3 (ARABIDOPSIS THALIANA CELLULASE 3); catalytic/ hydrolase, hydrolyzing O-glycosyl compounds | chr1:26899784-26901789 REVERSE
Potri.T163100	0	1	-1.1	0	AT1G14550	misc.glutathione S transferases	anionic peroxidase, putative | chr1:4979028-4980324 FORWARD
Potri.010G089000	0	1	-1.2	0	AT1G31690	misc.oxidases - copper, flavone etc.	amine oxidase/ copper ion binding / quinone binding | chr1:11343980-11347767 FORWARD
Potri.010G089100	0	1	-1.7	0	AT1G31710	misc.oxidases - copper, flavone etc.	copper amine oxidase, putative | chr1:11349840-11355486 FORWARD
Potri.004G140800	0	1	-2.4	1	AT2G15620	N-metabolism.nitrate metabolism.nitrite reductase	Symbols: NIR1, NIR, ATHNIR | NIR1 (NITRITE REDUCTASE 1); ferredoxin-nitrate reductase/ nitrite reductase (NO-forming) | chr2:6810476-6812939 FORWARD
Potri.005G172400	0	1	-1.4	1	AT1G37130	N-metabolism.nitrate metabolism.NR	Symbols: NIA2, B29, NIA2-1, CHL3, NR, NR2, ATNR2 | NIA2 (NITRATE REDUCTASE 2); nitrate reductase (NADH)/ nitrate reductase | chr1:14158527-14161938 FORWARD
Potri.001G418800	0	1	-1.1	0	AT3G20480	not assigned.no ontology	tetraacyldisaccharide 4'-kinase family protein | chr3:7151424-7153392 REVERSE
Potri.006G032500	0	1	-1.2	0	AT5G19750	not assigned.no ontology	peroxisomal membrane 22 kDa family protein | chr5:6677069-6679384 FORWARD
Potri.010G129300	0	1	-1.2	0	AT1G25570	not assigned.no ontology	leucine-rich repeat protein-related | chr1:8991826-8995496 REVERSE
Potri.001G043500	0	1	-1.5	0	AT1G80880	not assigned.no ontology.pentatricopeptide (PPR) repeat-containing protein	pentatricopeptide (PPR) repeat-containing protein | chr1:30395194-30396921 REVERSE
Potri.005G212400	0	1	-1.4	0	AT1G03100	not assigned.no ontology.pentatricopeptide (PPR) repeat-containing protein	pentatricopeptide (PPR) repeat-containing protein | chr1:743885-746479 REVERSE
Potri.015G084800	0	1	-1.2	0	AT3G48250	not assigned.no ontology.pentatricopeptide (PPR) repeat-containing protein	pentatricopeptide (PPR) repeat-containing protein | chr3:17870064-17871929 REVERSE
Potri.001G140200	0	1	1.3	0	AT4G17790	not assigned.unknown	INVOLVED IN: biological_process unknown; EXPRESSED IN: 23 plant structures; EXPRESSED DURING: 15 growth stages; CONTAINS InterPro DOMAIN/s: SNARE associated Golgi protein (InterPro:IPR015414); BEST Arabidopsis thaliana protein match is: unknown protein (TAIR:AT1G71940.1); Has 2258 Blast hits to 2258 proteins in 517 species: Archae - 4; Bacteria - 1129; Metazoa - 188; Fungi - 22; Plants - 104; Vir…
Potri.002G101600	0	1	1.8	0	AT2G14095	not assigned.unknown	unknown protein | chr2:5932383-5933791 REVERSE
Potri.002G198800	0	1	1.9	0	AT5G38700	not assigned.unknown	unknown protein | chr5:15489594-15490399 FORWARD
Potri.003G115200	0	1	1.7	0	AT3G60780	not assigned.unknown	unknown protein | chr3:22462657-22463785 FORWARD
Potri.009G148400	0	1	-1.3	0	AT2G27775	not assigned.unknown	unknown protein | chr2:11842735-11843293 REVERSE
Potri.016G056100	0	1	1.6	0	AT2G41810	not assigned.unknown	FUNCTIONS IN: molecular_function unknown; INVOLVED IN: biological_process unknown; LOCATED IN: endomembrane system; EXPRESSED IN: root; CONTAINS InterPro DOMAIN/s: Protein of unknown function DUF642 (InterPro:IPR006946), Galactose-binding like (InterPro:IPR008979); BEST Arabidopsis thaliana protein match is: unknown protein (TAIR:AT2G41800.1); Has 161 Blast hits to 157 proteins in 12 species: Arc…
Potri.018G027200	0	1	1.1	0	AT3G11760	not assigned.unknown	unknown protein | chr3:3718416-3721251 FORWARD
Potri.008G082800	0	1	1.7	0	AT1G16350	nucleotide metabolism.synthesis.purine.IMP dehydrogenase	inosine-5'-monophosphate dehydrogenase, putative | chr1:5590951-5593007 FORWARD
Potri.001G050300	0	1	-1.1	0	AT1G04730	protein.degradation.AAA type	AAA-type ATPase family protein | chr1:1325385-1331086 REVERSE
Potri.001G090300	0	1	-1.5	0	AT2G46500	protein.degradation.ubiquitin	phosphatidylinositol 3- and 4-kinase family protein / ubiquitin family protein | chr2:19086561-19088964 REVERSE
Potri.007G045100	0	1	2.6	0	AT5G67090	protein.degradation.subtilases	subtilase family protein | chr5:26774018-26776391 REVERSE
Potri.002G208700	0	1	3	0	AT3G62930	redox.glutaredoxins	glutaredoxin family protein | chr3:23261442-23261927 REVERSE
Potri.014G134000	0	1	3.9	0	AT3G62930	redox.glutaredoxins	glutaredoxin family protein | chr3:23261442-23261927 REVERSE
Potri.003G057500	0	1	-1	0	AT3G13300	RNA.processing	Symbols: VCS | VCS (VARICOSE); nucleotide binding / protein homodimerization | chr3:4303874-4310213 FORWARD
Potri.018G043600	0	1	-1.4	0	AT3G46210	RNA.processing.ribonucleases	3' exoribonuclease family domain 1-containing protein | chr3:16976740-16978893 REVERSE
Potri.014G045100	0	1	-1.3	0	AT3G60390	RNA.regulation of transcription.HB,Homeobox transcription factor family	Symbols: HAT3 | HAT3 (HOMEOBOX-LEUCINE ZIPPER PROTEIN 3); transcription factor | chr3:22320595-22322586 REVERSE
Potri.005G144600	0	1	-1.6	0	AT5G43100	RNA.regulation of transcription.unclassified	aspartyl protease family protein | chr5:17299123-17303058 FORWARD
Potri.001G118400	0	1	-2.1	0	AT4G12300	secondary metabolism.flavonoids.dihydroflavonols	Symbols: CYP706A4 | CYP706A4; electron carrier/ heme binding / iron ion binding / monooxygenase/ oxygen binding | chr4:7307737-7309755 REVERSE
Potri.019G088900	0	1	1.7	0	AT5G09360	secondary metabolism.simple phenols	Symbols: LAC14 | LAC14 (laccase 14); laccase | chr5:2906426-2908658 REVERSE
Potri.001G375500	0	1	1.3	0	AT1G53210	signalling.calcium	sodium/calcium exchanger family protein / calcium-binding EF hand family protein | chr1:19844632-19847836 FORWARD
Potri.016G142000	0	1	1.1	0	AT4G20780	signalling.calcium	calcium-binding protein, putative | chr4:11133186-11133970 REVERSE
Potri.015G003600	0	1	-1.5	0	AT1G05260	stress.abiotic.cold	Symbols: RCI3, RCI3A | RCI3 (RARE COLD INDUCIBLE GENE 3); peroxidase | chr1:1529767-1531439 FORWARD
Potri.013G074400	0	1	1.4	0	AT5G17540	stress.biotic	transferase family protein | chr5:5781987-5783706 REVERSE
Potri.008G050700	0	1	2.2	0	AT4G01470	transport.Major Intrinsic Proteins.TIP	Symbols: GAMMA-TIP3, TIP1;3 | TIP1;3 (TONOPLAST INTRINSIC PROTEIN 1;3); urea transmembrane transporter/ water channel | chr4:625092-625850 REVERSE
Potri.010G209900	0	1	1.2	0	AT4G01470	transport.Major Intrinsic Proteins.TIP	Symbols: GAMMA-TIP3, TIP1;3 | TIP1;3 (TONOPLAST INTRINSIC PROTEIN 1;3); urea transmembrane transporter/ water channel | chr4:625092-625850 REVERSE
Potri.T141700	0	1	-1.9	0	AT5G03570	transport.metal	Symbols: ATIREG2 | ATIREG2 (IRON-REGULATED PROTEIN 2); nickel ion transmembrane transporter | chr5:903756-906664 FORWARD
Potri.005G099100	0	1	-1.6	0	NA	NA	NA
Potri.011G127100	0	1	-1	0	NA	NA	NA
Potri.001G051600	6	5	-1.5	0	AT5G13930	secondary metabolism.flavonoids.chalcones.naringenin-chalcone synthase	Symbols: CHS, TT4, ATCHS | TT4 (TRANSPARENT TESTA 4); naringenin-chalcone synthase | chr5:4488688-4490264 FORWARD
Potri.008G116500	6	2	-1.3	0	AT1G75290	secondary metabolism.flavonoids.isoflavonols	oxidoreductase, acting on NADH or NADPH | chr1:28253890-28255173 FORWARD
Potri.006G178700	6	2	-1.9	0	AT2G23910	secondary metabolism.phenylpropanoids	cinnamoyl-CoA reductase-related | chr2:10177834-10180064 FORWARD
Potri.002G055100	6	3	-1.6	0	AT3G59030	transport.ABC transporters and multidrug resistance systems	Symbols: TT12, ATTT12 | TT12 (TRANSPARENT TESTA 12); antiporter/ solute:hydrogen antiporter/ transmembrane transporter/ transporter | chr3:21819071-21821440 FORWARD
Potri.005G207600	6	3	-1.4	0	AT3G59030	transport.ABC transporters and multidrug resistance systems	Symbols: TT12, ATTT12 | TT12 (TRANSPARENT TESTA 12); antiporter/ solute:hydrogen antiporter/ transmembrane transporter/ transporter | chr3:21819071-21821440 FORWARD
Potri.006G044300	6	1	-1.8	0	NA	NA	NA
Potri.007G108500	9	1	-1.7	0	AT1G77120	fermentation.ADH	Symbols: ADH1, ADH, ATADH, ATADH1 | ADH1 (ALCOHOL DEHYDROGENASE 1); alcohol dehydrogenase | chr1:28975394-28977417 FORWARD
Potri.006G151600	9	3	-2.2	0	AT2G19590	hormone metabolism.ethylene.synthesis-degradation.1-aminocyclopropane-1-carboxylate oxidase	Symbols: ACO1 | ACO1 (ACC OXIDASE 1); 1-aminocyclopropane-1-carboxylate oxidase | chr2:8475966-8477502 REVERSE
Potri.019G117500	9	2	-1.4	0	AT4G10265	not assigned.no ontology	wound-responsive protein, putative | chr4:6373097-6373536 REVERSE
Potri.017G114500	9	2	-1.2	0	AT3G02550	RNA.regulation of transcription.AS2,Lateral Organ Boundaries Gene Family	Symbols: LBD41 | LBD41 (LOB DOMAIN-CONTAINING PROTEIN 41) | chr3:536505-537998 REVERSE
Potri.002G126900	13	2	1.2	0	AT4G26470	protein.postranslational modification	calcium ion binding | chr4:13371066-13372392 FORWARD
Potri.008G214800	13	2	2.7	0	AT5G18600	redox.glutaredoxins	glutaredoxin family protein | chr5:6183258-6183954 REVERSE
Potri.014G030700	13	2	3.7	0	AT1G18890	signalling.calcium	Symbols: ATCDPK1, CPK10 | ATCDPK1 (CALCIUM-DEPENDENT PROTEIN KINASE 1); calmodulin-dependent protein kinase/ kinase/ protein kinase | chr1:6522764-6525962 REVERSE
Potri.014G043500	14	2	-1.2	0	AT2G38740	not assigned.no ontology	haloacid dehalogenase-like hydrolase family protein | chr2:16194327-16196113 REVERSE
Potri.016G117100	14	1	2.4	0	AT5G05600	secondary metabolism.flavonoids.anthocyanins	oxidoreductase, 2OG-Fe(II) oxygenase family protein | chr5:1672120-1674739 FORWARD
Potri.013G103700	14	1	1.2	0	AT1G75290	secondary metabolism.flavonoids.isoflavonols	oxidoreductase, acting on NADH or NADPH | chr1:28253890-28255173 FORWARD
NA: not assigned / unkown
List of genes identified using differentially expressed genes (fold change ≥ 2 and p-value ≤ 0.05 after Benjamini-Hochberg correction) in the elongation zone of Populus trichocarpa with (5mM NH4NO3) and without additional nitrogen and co-expression analysis. The co-expression analysis was based on 21 microarray data (GSE12152, GSE13109, GSE13990, GSE15242, GSE15595, GSE16420, GSE16459, GSE16495, …
