# Supplementary material for: Nitrogen-driven stem elongation in poplar is linked with wood modification and gene clusters for stress, photosynthesis and cell wall formation
Source: BMC Plant Biol. 2014 Dec 30;14:391. doi: 10.1186/s12870-014-0391-3 (PMC4302602; doi:10.1186/s12870-014-0391-3)
Supplement: Additional file 4: Table S3. — List of the most connected hub genes. [file 12870_2014_391_MOESM4_ESM.xlsx]

## Sheet: Sheet1
Supplementary Table S3. List of most connected hub genes
Poplar ID	Complex	Connection times	LOG2(FC)	Poplar GO term	TAIR10	Mapman BinName
Potri.012G097000	1	13	1.3	GO:0005515-protein binding	AT3G48530	cell wall.cell wall proteins
Potri.018G095100	1	21	1.6	GO:0006073-glucan metabolism	AT4G25810	cell wall.modification
Potri.009G141400	1	19	1.2	NA	AT4G38400	cell wall.modification
Potri.018G095200	1	16	2.8	GO:0006073-glucan metabolism	AT4G25810	cell wall.modification
Potri.006G204300	1	20	1.7	NA	AT2G35980	development.unspecified
Potri.016G071600	1	19	1.1	NA	AT2G35980	development.unspecified
Potri.018G078800	1	21	1.9	NA	NA	NA
Potri.007G097000	1	16	1.3	NA	AT3G06868	NA
Potri.013G083500	1	14	1.2	NA	AT5G05300	NA
Potri.005G259100	1	14	1.4	NA	AT1G21010	NA
Potri.006G105500	1	13	1.1	NA	AT3G03280	NA
Potri.009G158900	1	12	1.4	NA	AT2G27080	NA
Potri.005G119200	1	17	1.2	GO:0005524-ATP binding	AT1G43910	protein.degradation.AAA type
Potri.009G089400	1	17	1.4	NA	AT1G27730	RNA.regulation of transcription.C2H2 zinc finger family
Potri.019G123500	1	21	1.2	GO:0003700-transcription factor activity	AT5G07100	RNA.regulation of transcription.WRKY domain transcription factor family
Potri.006G263600	1	17	1.4	GO:0003700-transcription factor activity	AT4G31800	RNA.regulation of transcription.WRKY domain transcription factor family
Potri.003G182200	1	12	1.3	GO:0003700-transcription factor activity	AT1G80840	RNA.regulation of transcription.WRKY domain transcription factor family
Potri.002G001400	1	15	1.7	NA	AT5G42380	signalling.calcium
Potri.002G098800	1	17	1	NA	AT4G08950	signalling.in sugar and nutrient physiology
Potri.001G102400	1	12	1.3	NA	AT4G11650	stress.abiotic
Potri.005G068700	1	26	1.2	GO:0006629-lipid metabolism	AT3G52430	stress.biotic
Potri.010G089800	1	16	1.4	GO:0055085-transmembrane transport	AT5G26340	transporter.sugars
Potri.001G083300	2	48	-1.4	NA	AT1G64680	NA
Potri.014G148500	2	48	-1.6	GO:0003723-RNA binding	AT3G23700	NA
Potri.001G044000	2	44	-1.1	NA	AT1G73060	NA
Potri.009G155300	2	44	-1.2	NA	AT5G20935	NA
Potri.003G222200	2	43	-1.2	NA	AT1G55480	NA
Potri.013G026400	2	38	-1.4	NA	AT1G54780	NA
Potri.015G058600	2	36	-1.5	NA	AT5G08050	NA
Potri.014G057200	2	35	-1.5	NA	AT4G25170	NA
Potri.T037400	2	34	-1.7	GO:0006418-amino acid activation	AT4G04350	protein.aa activation.leucine-tRNA ligase
Potri.005G079700	2	40	-1.1	GO:0006457-protein folding	AT4G39710	protein.folding
Potri.006G109700	2	41	-1.5	GO:0006468-protein amino acid phosphorylation	AT5G01920	protein.postranslational modification
Potri.001G134000	2	38	-1.3	GO:0005524-ATP binding	AT1G32060	PS.calvin cycle.PRK
Potri.001G468100	2	34	-2.2	GO:0004332-fructose-bisphosphate aldolase activity	AT4G26530	PS.calvin cyle.aldolase
Potri.002G073000	2	42	-1.5	GO:0045454-cell redox homeostasis	AT3G15360	redox.thioredoxin
Potri.019G043300	2	42	-1.3	GO:0016987-sigma factor activity	AT1G64860	RNA.regulation of transcription.sigma like plant
Potri.002G053000	2	34	-1.4	GO:0050662-coenzyme binding	AT3G63140	RNA.regulation of transcription.unclassified
Potri.003G005800	2	38	-1.5	GO:0016491-oxidoreductase activity	AT1G57770	secondary metabolism.isoprenoids.carotenoids
Potri.006G129200	3	29	1.8	NA	AT5G03170	cell wall.cell wall proteins.AGPs
Potri.004G059600	3	37	1.8	GO:0016760-cellulose synthase (UDP-forming) activity	AT4G18780	cell wall.cellulose synthesis.cellulose synthase
Potri.002G257900	3	34	2	GO:0016760-cellulose synthase (UDP-forming) activity	AT5G44030	cell wall.cellulose synthesis.cellulose synthase
Potri.018G103900	3	30	2.1	GO:0016760-cellulose synthase (UDP-forming) activity	AT5G17420	cell wall.cellulose synthesis.cellulose synthase
Potri.015G060100	3	31	2.3	NA	AT5G15630	cell wall.cellulose synthesis.COBRA
Potri.006G131000	3	38	2	GO:0015018-galactosylgalactosylxylosylprotein 3-beta-glucuronosyltransferase activity	AT2G37090	cell wall.hemicellulose synthesis.glucuronoxylan
Potri.016G086400	3	34	2.2	GO:0015018-galactosylgalactosylxylosylprotein 3-beta-glucuronosyltransferase activity	AT2G37090	cell wall.hemicellulose synthesis.glucuronoxylan
Potri.008G094700	3	41	1.5	NA	AT3G27960	cell.organisation
Potri.011G068300	3	37	1.6	NA	AT1G29200	NA
Potri.016G119100	3	37	1.6	NA	AT5G01360	NA
Potri.014G108300	3	35	1.4	NA	AT2G41610	NA
Potri.004G226800	3	34	1.3	NA	AT1G09610	NA
Potri.T059900	3	32	4.2	NA	AT5G37478	NA
Potri.007G047000	3	31	1.4	NA	AT5G67210	NA
Potri.019G002100	3	35	1.2	GO:0004190-aspartic-type endopeptidase activity	AT2G03200	protein.degradation.aspartate protease
Potri.017G119900	3	35	2.5	GO:0008270-zinc ion binding	AT1G66810	RNA.regulation of transcription.unclassified
Potri.011G061500	3	32	1.9	GO:0007264-small GTPase mediated signal transduction	AT5G45970	signalling.G-proteins
Potri.010G141600	3	33	1.3	GO:0006032-chitin catabolism	AT3G16920	stress.biotic
Potri.009G011100	3	34	1.4	GO:0016020-membrane	AT2G28315	transport
NA: not assigned / unkown
Highly connected genes (top 10 connection times) in the complexes 1, 2 and 3 of co-expression networkin the elongation zone of Populus trichocarpa are listed. Genes were identified using differentially expressed genes (fold change ≥ 2 and p-value ≤ 0.05 after Benjamini-Hochberg correction) in the elongation zone of Populus trichocarpa with (5mM NH4NO3) and without additional nitrogen and co-expre…
