# Supplementary material for: Nitrogen-driven stem elongation in poplar is linked with wood modification and gene clusters for stress, photosynthesis and cell wall formation
Source: BMC Plant Biol. 2014 Dec 30;14:391. doi: 10.1186/s12870-014-0391-3 (PMC4302602; doi:10.1186/s12870-014-0391-3)
Supplement: Additional file 5: Table S4. — Comparison of nitrogen responsive gene lists in the elongation zone (this study), the developing xylem [36] and the “core xylem gene set” [53]. [file 12870_2014_391_MOESM5_ESM.xlsx]

## Sheet: gene comparison
Supplementary Table S4. Comparison of nitrogen responsive gene lists in the elongation zone ("MA EZ list", this study), the developing xylem (Plavcová et al. 2013) and the “core xylem gene set” (Ko et al., 2006)
MA EZ list	main complexes list (complex)	Plavcová, 2013	core xylem gene set	Common genes of core xylem gene set and MA EZ (complex, 0 = not in complex)	common genes of Plavcová, 2013 and MA EZ
AT1G01250	AT1G01490 (1)	AT1G01140	AT3G18660	AT5G03170 (3)	AT1G05260
AT1G01300	AT1G01490 (1)	AT1G01430	AT4G18780	AT4G18780 (3)	AT1G11580
AT1G01320	AT1G08500 (1)	AT1G01980	AT5G44030	AT5G17420 (3)	AT1G20560
AT1G01360	AT1G14870 (1)	AT1G02180	AT5G17420	AT5G44030 (3)	AT1G26560
AT1G01490	AT1G15670 (1)	AT1G02630	AT5G15630	AT5G15630 (3)	AT1G48600
AT1G02610	AT1G21010 (1)	AT1G02730	AT2G37090	AT5G54690 (3)	AT1G68750
AT1G02960	AT1G27730 (1)	AT1G02900	AT1G19300	AT2G37090 (3)	AT1G70710
AT1G03080	AT1G27730 (1)	AT1G03670	AT5G54690	AT1G27920 (3)	AT1G71380
AT1G03100	AT1G28480 (1)	AT1G05260	AT5G03170	AT4G33330 (3)	AT2G03550
AT1G03170	AT1G43910 (1)	AT1G05370	AT4G28380	AT5G67210 (3)	AT2G16430
AT1G03220	AT1G44350 (1)	AT1G07650	AT1G80170	AT1G09610 (3)	AT2G17880
AT1G03560	AT1G59870 (1)	AT1G07750	AT5G05390	AT2G41610 (3)	AT2G28550
AT1G03630	AT1G71695 (1)	AT1G08320	AT2G29130	AT5G01360 (3)	AT2G33770
AT1G04030	AT1G80840 (1)	AT1G08560	AT5G40020	AT2G03200 (3)	AT2G39130
AT1G04520	AT2G06050 (1)	AT1G08760	AT3G62020	AT1G63910 (3)	AT2G42110
AT1G04730	AT2G14095 (1)	AT1G09420	AT1G27440	AT5G05390 (0)	AT3G03620
AT1G05010	AT2G15760 (1)	AT1G09600	AT4G33330	AT3G15050 (3)	AT3G14310
AT1G05260	AT2G17880 (1)	AT1G09890	AT2G47670	AT5G45970 (3)	AT3G14460
AT1G06240	AT2G17880 (1)	AT1G10780	AT1G22480		AT3G16520
AT1G06550	AT2G22500 (1)	AT1G11260	AT1G66230		AT3G49940
AT1G06980	AT2G27080 (1)	AT1G11530	AT1G17950		AT3G52360
AT1G07090	AT2G32300 (1)	AT1G11580	AT4G22680		AT3G57040
AT1G07180	AT2G35980 (1)	AT1G11910	AT1G63910		AT3G57520
AT1G07780	AT2G35980 (1)	AT1G12060	AT4G33450		AT3G62270
AT1G07820	AT2G36690 (1)	AT1G12110	AT1G09440		AT4G01470
AT1G08450	AT2G38470 (1)	AT1G13080	AT1G24030		AT4G10380
AT1G08500	AT2G39855 (1)	AT1G13270	AT1G20160		AT4G24265
AT1G08590	AT2G40000 (1)	AT1G13340	AT2G03200		AT4G27220
AT1G09000	AT2G40435 (1)	AT1G14980	AT1G79620		AT4G27450
AT1G09530	AT2G41380 (1)	AT1G16290	AT3G15050		AT4G34950
AT1G09610	AT2G46370 (1)	AT1G18370	AT1G27380		AT4G37370
AT1G09750	AT2G46640 (1)	AT1G19250	AT1G08340		AT4G38070
AT1G10520	AT2G46680 (1)	AT1G19940	AT5G45970		AT5G13700
AT1G10550	AT2G47930 (1)	AT1G20160	AT1G27920		AT5G25880
AT1G10850	AT3G03280 (1)	AT1G20560	AT3G45870		AT5G36930
AT1G11125	AT3G03280 (1)	AT1G20850	AT2G46770		AT5G40780
AT1G11580	AT3G04070 (1)	AT1G21450	AT3G61910		AT5G50130
AT1G12064	AT3G04720 (1)	AT1G21590	AT4G28500		AT5G50400
AT1G12530	AT3G06350 (1)	AT1G23550	AT1G32770		AT5G50670
AT1G12600	AT3G06868 (1)	AT1G26560	AT4G30460		AT5G54510
AT1G13635	AT3G13750 (1)	AT1G26610	AT3G50220		AT5G57685
AT1G14130	AT3G16770 (1)	AT1G26760	AT2G31930		AT5G60020
AT1G14550	AT3G18050 (1)	AT1G27170	AT1G07120		AT5G64260
AT1G14810	AT3G23920 (1)	AT1G28110	AT1G09610		AT5G67090
AT1G14870	AT3G25500 (1)	AT1G31335	AT5G67210
AT1G15520	AT3G44350 (1)	AT1G31480	AT5G61340
AT1G15670	AT3G48530 (1)	AT1G32990	AT2G41610
AT1G16350	AT3G52430 (1)	AT1G34420	AT5G60720
AT1G16760	AT3G54420 (1)	AT1G35680	AT5G01360
AT1G17020	AT3G55430 (1)	AT1G45616	AT1G33800
AT1G17147	AT3G60780 (1)	AT1G47410	AT4G27435
AT1G17710	AT4G01970 (1)	AT1G48405	AT1G31720
AT1G17860	AT4G08950 (1)	AT1G48600
AT1G17870	AT4G11650 (1)	AT1G49870
AT1G18210	AT4G13030 (1)	AT1G50490
AT1G18610	AT4G14130 (1)	AT1G52720
AT1G18890	AT4G15550 (1)	AT1G53050
AT1G19190	AT4G15910 (1)	AT1G53420
AT1G19210	AT4G19230 (1)	AT1G55550
AT1G19715	AT4G21120 (1)	AT1G55740
AT1G19780	AT4G25810 (1)	AT1G55760
AT1G20560	AT4G25810 (1)	AT1G56145
AT1G20720	AT4G27450 (1)	AT1G59740
AT1G21010	AT4G31800 (1)	AT1G60420
AT1G21730	AT4G33150 (1)	AT1G62400
AT1G21910	AT4G36380 (1)	AT1G63100
AT1G22050	AT4G37370 (1)	AT1G64390
AT1G23380	AT4G38400 (1)	AT1G64760
AT1G23400	AT5G03230 (1)	AT1G67360
AT1G23870	AT5G04160 (1)	AT1G67820
AT1G24340	AT5G05300 (1)	AT1G68020
AT1G24420	AT5G05340 (1)	AT1G68400
AT1G24590	AT5G07100 (1)	AT1G68440
AT1G24620	AT5G10695 (1)	AT1G68560
AT1G25570	AT5G14780 (1)	AT1G68750
AT1G26190	AT5G21960 (1)	AT1G70300
AT1G26560	AT5G26340 (1)	AT1G70710
AT1G27350	AT5G37490 (1)	AT1G71380
AT1G27620	AT5G40780 (1)	AT1G72330
AT1G27660	AT5G42380 (1)	AT1G74100
AT1G27680	AT5G43060 (1)	AT1G75270
AT1G27730	AT5G43940 (1)	AT1G76310
AT1G27920	AT5G49360 (1)	AT1G77380
AT1G27980	AT5G49450 (1)	AT1G78060
AT1G28100	AT5G51990 (1)	AT1G78380
AT1G28260	AT5G53550 (1)	AT1G78520
AT1G28480	AT5G54490 (1)	AT1G80130
AT1G28600	AT5G59080 (1)	AT1G80940
AT1G28680	AT5G59845 (1)	AT2G01080
AT1G28710	AT5G64260 (1)	AT2G01170
AT1G29050	AT1G64680 (2)	AT2G01275
AT1G29200	AT3G23700 (2)	AT2G02130
AT1G29630	AT5G20935 (2)	AT2G02990
AT1G29660	AT1G73060 (2)	AT2G03550
AT1G29670	AT1G55480 (2)	AT2G05790
AT1G29720	AT3G15360 (2)	AT2G16430
AT1G30110	AT1G64860 (2)	AT2G16980
AT1G30135	AT5G01920 (2)	AT2G17880
AT1G30760	AT4G39710 (2)	AT2G17940
AT1G30910	AT1G32060 (2)	AT2G18050
AT1G31500	AT1G57770 (2)	AT2G20590
AT1G31690	AT1G54780 (2)	AT2G21180
AT1G31710	AT5G08050 (2)	AT2G21970
AT1G31830	AT4G25170 (2)	AT2G23150
AT1G32060	AT4G26530 (2)	AT2G23360
AT1G32100	AT3G63140 (2)	AT2G24100
AT1G32450	AT4G04350 (2)	AT2G24240
AT1G32640	AT4G28660 (2)	AT2G24280
AT1G32900	AT5G48790 (2)	AT2G26560
AT1G34110	AT4G37930 (2)	AT2G26760
AT1G34340	AT2G46100 (2)	AT2G26800
AT1G34430	AT5G21430 (2)	AT2G27510
AT1G37130	AT4G27800 (2)	AT2G28200
AT1G43910	AT5G54270 (2)	AT2G28550
AT1G44350	AT5G35170 (2)	AT2G28680
AT1G45688	AT1G49975 (2)	AT2G28790
AT1G47128	AT5G38660 (2)	AT2G29130
AT1G48040	AT5G62840 (2)	AT2G30590
AT1G48100	AT2G35660 (2)	AT2G31900
AT1G48570	AT1G23400 (2)	AT2G32800
AT1G48600	AT5G35790 (2)	AT2G33400
AT1G48780	AT5G54770 (2)	AT2G33770
AT1G49010	AT1G53250 (2)	AT2G34700
AT1G49390	AT5G17670 (2)	AT2G36840
AT1G49975	AT1G03630 (2)	AT2G36870
AT1G50030	AT1G72610 (2)	AT2G37710
AT1G50830	AT3G47650 (2)	AT2G38120
AT1G51340	AT1G72030 (2)	AT2G39130
AT1G51550	AT3G04760 (2)	AT2G40460
AT1G51760	AT4G05120 (2)	AT2G40470
AT1G52190	AT3G05170 (2)	AT2G41690
AT1G52920	AT5G13650 (2)	AT2G42110
AT1G53035	AT5G55580 (2)	AT2G45680
AT1G53210	AT5G38660 (2)	AT2G46710
AT1G53240	AT5G57930 (2)	AT3G01640
AT1G53250	AT3G12750 (2)	AT3G03620
AT1G53440	AT5G12470 (2)	AT3G04090
AT1G53730	AT3G13120 (2)	AT3G04770
AT1G54780	AT2G29630 (2)	AT3G05470
AT1G55090	AT5G08720 (2)	AT3G05950
AT1G55310	AT4G27030 (2)	AT3G06500
AT1G55480	AT4G34240 (2)	AT3G06580
AT1G56345	AT2G39200 (2)	AT3G09830
AT1G56570	AT1G17870 (2)	AT3G10410
AT1G57770	AT3G25410 (2)	AT3G10740
AT1G58290	AT1G49390 (2)	AT3G10960
AT1G59640	AT2G20570 (2)	AT3G12670
AT1G59870	AT1G03080 (3)	AT3G13650
AT1G59990	AT1G09610 (3)	AT3G14000
AT1G60870	AT1G27920 (3)	AT3G14170
AT1G60890	AT1G29200 (3)	AT3G14310
AT1G60940	AT1G32100 (3)	AT3G14460
AT1G61240	AT1G63300 (3)	AT3G15540
AT1G61680	AT1G63910 (3)	AT3G15550
AT1G61800	AT1G66810 (3)	AT3G16150
AT1G61820	AT1G72230 (3)	AT3G16240
AT1G62620	AT2G03200 (3)	AT3G16520
AT1G62710	AT2G28315 (3)	AT3G16720
AT1G63120	AT2G33310 (3)	AT3G17210
AT1G63300	AT2G37090 (3)	AT3G17860
AT1G63440	AT2G37090 (3)	AT3G18660
AT1G63680	AT2G38080 (3)	AT3G20898
AT1G63910	AT2G38080 (3)	AT3G21150
AT1G64640	AT2G38320 (3)	AT3G21570
AT1G64680	AT2G40320 (3)	AT3G21620
AT1G64860	AT2G41610 (3)	AT3G21820
AT1G65620	AT2G47360 (3)	AT3G23390
AT1G65810	AT3G06840 (3)	AT3G25400
AT1G65910	AT3G15050 (3)	AT3G25690
AT1G66140	AT3G16920 (3)	AT3G26040
AT1G66240	AT3G27960 (3)	AT3G27170
AT1G66810	AT3G51325 (3)	AT3G28450
AT1G67260	AT3G55990 (3)	AT3G45290
AT1G67400	AT3G55990 (3)	AT3G46130
AT1G67590	AT3G61750 (3)	AT3G47640
AT1G67710	AT4G01680 (3)	AT3G48280
AT1G67910	AT4G18780 (3)	AT3G48550
AT1G67920	AT4G18780 (3)	AT3G49410
AT1G68050	AT4G23690 (3)	AT3G49940
AT1G68238	AT4G33330 (3)	AT3G51060
AT1G68320	AT5G01360 (3)	AT3G51740
AT1G68360	AT5G03170 (3)	AT3G51895
AT1G68730	AT5G03170 (3)	AT3G52110
AT1G68750	AT5G03170 (3)	AT3G52360
AT1G68780	AT5G03760 (3)	AT3G52900
AT1G69560	AT5G12870 (3)	AT3G53960
AT1G69830	AT5G15630 (3)	AT3G54710
AT1G69940	AT5G17420 (3)	AT3G55610
AT1G70100	AT5G17420 (3)	AT3G57040
AT1G70140	AT5G37478 (3)	AT3G57520
AT1G70710	AT5G42180 (3)	AT3G58690
AT1G71380	AT5G44030 (3)	AT3G59980
AT1G71460	AT5G45970 (3)	AT3G60680
AT1G71695	AT5G54240 (3)	AT3G62270
AT1G71960	AT5G54690 (3)	AT4G00230
AT1G72030	AT5G60020 (3)	AT4G00430
AT1G72040	AT5G60020 (3)	AT4G00770
AT1G72160	AT5G67210 (3)	AT4G01470
AT1G72230	AT5G67360 (3)	AT4G01730
AT1G72430		AT4G02280
AT1G72610		AT4G02800
AT1G72670		AT4G10380
AT1G73060		AT4G10465
AT1G73325		AT4G11600
AT1G73740		AT4G12730
AT1G74150		AT4G13250
AT1G74670		AT4G14270
AT1G75290		AT4G14330
AT1G75310		AT4G14750
AT1G75500		AT4G16120
AT1G75640		AT4G16146
AT1G75820		AT4G16380
AT1G75900		AT4G16720
AT1G76160		AT4G17000
AT1G76350		AT4G17670
AT1G76390		AT4G20430
AT1G76490		AT4G21380
AT1G76650		AT4G21820
AT1G77120		AT4G23740
AT1G77210		AT4G24175
AT1G78020		AT4G24265
AT1G78240		AT4G25150
AT1G78580		AT4G26400
AT1G78815		AT4G27220
AT1G80840		AT4G27450
AT1G80880		AT4G27745
AT2G01430		AT4G27950
AT2G01440		AT4G28230
AT2G01600		AT4G28290
AT2G01820		AT4G28500
AT2G02850		AT4G29060
AT2G03090		AT4G29130
AT2G03200		AT4G29230
AT2G03240		AT4G29950
AT2G03550		AT4G30080
AT2G03810		AT4G31840
AT2G04480		AT4G34950
AT2G05620		AT4G35300
AT2G05990		AT4G35730
AT2G06050		AT4G36600
AT2G07050		AT4G37370
AT2G07170		AT4G37560
AT2G13600		AT4G37870
AT2G14095		AT4G38070
AT2G14580		AT5G01410
AT2G14900		AT5G01420
AT2G14960		AT5G01930
AT2G15620		AT5G03260
AT2G15760		AT5G03870
AT2G16400		AT5G04460
AT2G16430		AT5G05110
AT2G17030		AT5G05940
AT2G17820		AT5G06390
AT2G17840		AT5G06510
AT2G17880		AT5G06530
AT2G18660		AT5G07670
AT2G18790		AT5G08370
AT2G18840		AT5G08380
AT2G19090		AT5G09960
AT2G19390		AT5G11750
AT2G19590		AT5G13110
AT2G19640		AT5G13120
AT2G20320		AT5G13250
AT2G20340		AT5G13700
AT2G20570		AT5G14320
AT2G20770		AT5G15510
AT2G21250		AT5G16250
AT2G22420		AT5G16290
AT2G22500		AT5G18280
AT2G23450		AT5G18670
AT2G23620		AT5G20250
AT2G23840		AT5G20410
AT2G23910		AT5G22920
AT2G23970		AT5G23940
AT2G24120		AT5G24580
AT2G25050		AT5G24870
AT2G25470		AT5G25220
AT2G25660		AT5G25880
AT2G25680		AT5G25930
AT2G25737		AT5G27120
AT2G26530		AT5G28770
AT2G26640		AT5G30495
AT2G26700		AT5G36930
AT2G26930		AT5G37600
AT2G27030		AT5G40780
AT2G27080		AT5G41040
AT2G27690		AT5G42250
AT2G27775		AT5G42330
AT2G28315		AT5G42440
AT2G28550		AT5G42650
AT2G28840		AT5G42710
AT2G29210		AT5G42785
AT2G29260		AT5G43020
AT2G29290		AT5G43150
AT2G29460		AT5G45700
AT2G29630		AT5G45840
AT2G29760		AT5G47240
AT2G30620		AT5G47530
AT2G31170		AT5G48310
AT2G31180		AT5G48480
AT2G31280		AT5G48930
AT2G31350		AT5G49300
AT2G32150		AT5G49460
AT2G32300		AT5G50130
AT2G33310		AT5G50400
AT2G33630		AT5G50670
AT2G33770		AT5G50740
AT2G33793		AT5G50890
AT2G34060		AT5G51600
AT2G35290		AT5G52340
AT2G35640		AT5G53420
AT2G35660		AT5G53890
AT2G35980		AT5G54160
AT2G36090		AT5G54510
AT2G36690		AT5G55180
AT2G36830		AT5G55540
AT2G36885		AT5G55820
AT2G36985		AT5G56750
AT2G37090		AT5G57660
AT2G37170		AT5G57685
AT2G37260		AT5G58090
AT2G37460		AT5G59010
AT2G37750		AT5G59050
AT2G37900		AT5G60020
AT2G38040		AT5G60800
AT2G38080		AT5G60880
AT2G38090		AT5G62000
AT2G38320		AT5G62390
AT2G38470		AT5G64250
AT2G38740		AT5G64260
AT2G38760		AT5G65140
AT2G39130		AT5G65170
AT2G39200		AT5G66230
AT2G39380		AT5G67090
AT2G39855		AT5G67270
AT2G40000
AT2G40320
AT2G40370
AT2G40435
AT2G40540
AT2G41290
AT2G41380
AT2G41480
AT2G41610
AT2G41670
AT2G41810
AT2G41820
AT2G42110
AT2G42490
AT2G42610
AT2G42800
AT2G43560
AT2G43990
AT2G45040
AT2G45550
AT2G45630
AT2G46100
AT2G46110
AT2G46370
AT2G46500
AT2G46640
AT2G46680
AT2G46890
AT2G47140
AT2G47180
AT2G47360
AT2G47540
AT2G47590
AT2G47930
AT2G48110
AT3G01100
AT3G02550
AT3G03280
AT3G03310
AT3G03620
AT3G04030
AT3G04070
AT3G04120
AT3G04220
AT3G04530
AT3G04650
AT3G04720
AT3G04760
AT3G04910
AT3G05030
AT3G05170
AT3G05500
AT3G05880
AT3G05910
AT3G06350
AT3G06440
AT3G06470
AT3G06840
AT3G06868
AT3G06880
AT3G07600
AT3G09390
AT3G09550
AT3G10040
AT3G10050
AT3G10420
AT3G11670
AT3G11760
AT3G12080
AT3G12500
AT3G12750
AT3G12830
AT3G13040
AT3G13120
AT3G13130
AT3G13300
AT3G13750
AT3G13960
AT3G14200
AT3G14205
AT3G14225
AT3G14310
AT3G14370
AT3G14460
AT3G14470
AT3G14620
AT3G15050
AT3G15360
AT3G15620
AT3G15850
AT3G16500
AT3G16520
AT3G16560
AT3G16770
AT3G16850
AT3G16920
AT3G17070
AT3G17090
AT3G17360
AT3G17380
AT3G17390
AT3G17640
AT3G17790
AT3G17940
AT3G18050
AT3G18360
AT3G19000
AT3G19080
AT3G20020
AT3G20475
AT3G20480
AT3G20640
AT3G21180
AT3G21250
AT3G21420
AT3G21780
AT3G22060
AT3G22142
AT3G22190
AT3G22200
AT3G22250
AT3G22290
AT3G22550
AT3G22690
AT3G22780
AT3G22840
AT3G22890
AT3G23020
AT3G23240
AT3G23700
AT3G23920
AT3G24500
AT3G24590
AT3G24660
AT3G24740
AT3G24870
AT3G25130
AT3G25410
AT3G25500
AT3G25810
AT3G25882
AT3G26330
AT3G26935
AT3G27400
AT3G27960
AT3G28040
AT3G28345
AT3G28860
AT3G28890
AT3G29240
AT3G29370
AT3G30380
AT3G42660
AT3G44150
AT3G44350
AT3G44730
AT3G46210
AT3G47450
AT3G47570
AT3G47650
AT3G48250
AT3G48520
AT3G48530
AT3G48675
AT3G48770
AT3G49160
AT3G49500
AT3G49940
AT3G50610
AT3G50760
AT3G51325
AT3G51750
AT3G52360
AT3G52430
AT3G52590
AT3G53150
AT3G53380
AT3G53480
AT3G53810
AT3G54140
AT3G54420
AT3G54700
AT3G54750
AT3G55430
AT3G55440
AT3G55560
AT3G55960
AT3G55990
AT3G56400
AT3G56710
AT3G56770
AT3G57040
AT3G57270
AT3G57520
AT3G57610
AT3G58030
AT3G58060
AT3G59030
AT3G59900
AT3G60340
AT3G60390
AT3G60450
AT3G60670
AT3G60780
AT3G61220
AT3G61460
AT3G61750
AT3G61850
AT3G62010
AT3G62270
AT3G62930
AT3G63140
AT3G63380
AT4G01037
AT4G01410
AT4G01470
AT4G01680
AT4G01950
AT4G01970
AT4G02020
AT4G02460
AT4G02510
AT4G03100
AT4G04350
AT4G05120
AT4G08170
AT4G08950
AT4G10265
AT4G10380
AT4G10490
AT4G10500
AT4G11650
AT4G12300
AT4G12320
AT4G13030
AT4G13370
AT4G13440
AT4G13510
AT4G13650
AT4G13710
AT4G14010
AT4G14130
AT4G14660
AT4G15210
AT4G15248
AT4G15410
AT4G15550
AT4G15890
AT4G15910
AT4G16660
AT4G16760
AT4G17070
AT4G17090
AT4G17350
AT4G17770
AT4G17790
AT4G17905
AT4G18160
AT4G18780
AT4G19230
AT4G20140
AT4G20780
AT4G20970
AT4G21070
AT4G21120
AT4G21760
AT4G23060
AT4G23500
AT4G23690
AT4G23810
AT4G24220
AT4G24265
AT4G24580
AT4G24750
AT4G25170
AT4G25410
AT4G25434
AT4G25650
AT4G25780
AT4G25810
AT4G26260
AT4G26470
AT4G26530
AT4G26910
AT4G27030
AT4G27190
AT4G27220
AT4G27230
AT4G27290
AT4G27330
AT4G27360
AT4G27450
AT4G27460
AT4G27585
AT4G27760
AT4G27800
AT4G28190
AT4G28560
AT4G28660
AT4G28950
AT4G29750
AT4G30200
AT4G30790
AT4G30840
AT4G31800
AT4G31940
AT4G32480
AT4G32980
AT4G33150
AT4G33280
AT4G33330
AT4G33580
AT4G34131
AT4G34240
AT4G34500
AT4G34950
AT4G35160
AT4G35220
AT4G35590
AT4G36380
AT4G36520
AT4G37370
AT4G37380
AT4G37640
AT4G37930
AT4G38040
AT4G38070
AT4G38400
AT4G38580
AT4G38620
AT4G38670
AT4G39210
AT4G39630
AT4G39710
AT5G01210
AT5G01360
AT5G01630
AT5G01710
AT5G01740
AT5G01920
AT5G02030
AT5G03040
AT5G03170
AT5G03230
AT5G03555
AT5G03570
AT5G03760
AT5G04080
AT5G04160
AT5G04260
AT5G04530
AT5G04885
AT5G04930
AT5G05130
AT5G05300
AT5G05340
AT5G05390
AT5G05570
AT5G05600
AT5G05730
AT5G05840
AT5G06120
AT5G06720
AT5G07010
AT5G07100
AT5G08020
AT5G08050
AT5G08240
AT5G08720
AT5G09360
AT5G09510
AT5G09530
AT5G10370
AT5G10530
AT5G10610
AT5G10695
AT5G10770
AT5G10830
AT5G11000
AT5G11650
AT5G11720
AT5G11950
AT5G12220
AT5G12470
AT5G12870
AT5G13090
AT5G13140
AT5G13220
AT5G13430
AT5G13650
AT5G13700
AT5G13930
AT5G14570
AT5G14780
AT5G14940
AT5G15630
AT5G15700
AT5G16010
AT5G16490
AT5G16600
AT5G16770
AT5G16860
AT5G16890
AT5G17420
AT5G17540
AT5G17670
AT5G17770
AT5G18590
AT5G18600
AT5G18700
AT5G18840
AT5G19090
AT5G19750
AT5G19875
AT5G20040
AT5G20190
AT5G20670
AT5G20710
AT5G20860
AT5G20935
AT5G20950
AT5G21105
AT5G21430
AT5G21930
AT5G21940
AT5G21960
AT5G22050
AT5G22090
AT5G22220
AT5G22380
AT5G22850
AT5G23570
AT5G23960
AT5G24090
AT5G24460
AT5G24530
AT5G24910
AT5G25530
AT5G25610
AT5G25752
AT5G25880
AT5G26330
AT5G26340
AT5G26751
AT5G27360
AT5G27690
AT5G27780
AT5G27920
AT5G34930
AT5G35170
AT5G35450
AT5G35670
AT5G35790
AT5G35970
AT5G35980
AT5G36110
AT5G36930
AT5G37478
AT5G37490
AT5G38210
AT5G38530
AT5G38660
AT5G38690
AT5G38700
AT5G38790
AT5G38880
AT5G39050
AT5G39080
AT5G39450
AT5G39820
AT5G40780
AT5G40850
AT5G41761
AT5G42020
AT5G42050
AT5G42180
AT5G42200
AT5G42380
AT5G42610
AT5G42900
AT5G43060
AT5G43100
AT5G43230
AT5G43580
AT5G43940
AT5G44030
AT5G44700
AT5G45160
AT5G45970
AT5G46070
AT5G46850
AT5G47180
AT5G47740
AT5G47860
AT5G48790
AT5G49160
AT5G49360
AT5G49450
AT5G49525
AT5G50110
AT5G50130
AT5G50360
AT5G50400
AT5G50670
AT5G51710
AT5G51990
AT5G52020
AT5G52520
AT5G52640
AT5G52740
AT5G53550
AT5G53730
AT5G53750
AT5G54010
AT5G54240
AT5G54270
AT5G54490
AT5G54510
AT5G54690
AT5G54770
AT5G55050
AT5G55580
AT5G56510
AT5G57685
AT5G57930
AT5G59080
AT5G59400
AT5G59500
AT5G59750
AT5G59845
AT5G59990
AT5G60020
AT5G60850
AT5G60920
AT5G61040
AT5G61370
AT5G62350
AT5G62550
AT5G62710
AT5G62840
AT5G63420
AT5G63930
AT5G63950
AT5G64260
AT5G64750
AT5G65090
AT5G65160
AT5G65380
AT5G65660
AT5G65920
AT5G65940
AT5G66390
AT5G66520
AT5G66590
AT5G66600
AT5G67090
AT5G67100
AT5G67210
AT5G67250
AT5G67360
ATCG00170
